# Supplementary material for: Diagnostic Utility of Trio–Exome Sequencing for Children With Neurodevelopmental Disorders
Source: JAMA Netw Open. 2025 Mar 25;8(3):e251807. doi: 10.1001/jamanetworkopen.2025.1807 (PMC11937947; doi:10.1001/jamanetworkopen.2025.1807)
Supplement: Supplement 2. — eTable 1. Profiles of Diagnostic SNVs Identified by Trio-ES in Patients With Neurodevelopmental Disorders eTable 2. Profiles of CNVs Identified by Trio-ES in Patients With Neurodevelopmental Disorders eTable 3. Profiles of UPD Identified by Trio-ES in Patients With Neurodevelopmental Disorders eTable 4. Profiles of Variants of Uncertain Significance Identified by Trio-ES in Patients With Neurodevelopmental Disorders [file jamanetwopen-e251807-s002.xlsx]

## Sheet: Sheet1
Lan X, Tang X, Weng W, et al. Diagnostic utility of trio-exome sequencing for children with neurodevelopmental disorders. JAMA Netw Open. 2025;8(3):e251807. doi:10.1001/jamanetworkopen.2025.1807
This supplementary material has been provided by the authors to give readers additional information about their work.
eTable 1. Profiles of Diagnostic SNVs Identified by Trio-ES in Patients with Neurodevelopmental Disorders (NDDs)
eTable 2. Profiles of CNVs Identified by Trio-ES in Patients with Neurodevelopmental Disorders (NDDs)
eTable 3. Profiles of UPD Identified by Trio-ES in Patients with Neurodevelopmental Disorders (NDDs)
eTable 4.Profiles of Variants of Uncertain Significance (VUS) Identified by Trio-ES in Patients with Neurodevelopmental Disorders (NDDs)

## Sheet: eTable1
eTable 1. Profiles of Diagnostic SNVs Identified by Trio-ES in Patients with Neurodevelopmental Disorders (NDDs)
Case ID	Gender	Age（Y）	Gene [transcript]	Mode of Inheritance	Variant	Type of mutation	Status	origin	Classification (ACMG)	Novel /reported
P0001	F	6	SHANK3 (NM_033517.1)	AD	c.4023delC (p.S1342Afs*44)	Frameshift	Het	De novo	P	Novel
P0004	F	7	RAI1 (NM_030665.3)	AD	c.1831A>C (p.I611L)	Missense	Het	De novo	LP	Novel
P0005	M	1	MEF2C (NM_001193348.1)	AD	c.569delC (p.A190Efs*7)	Frameshift	Het	De novo	P	Novel
P0008	M	1	FOXG1 (NM_005249.4)	AD	c.460dupG (p.E154Gfs*301)	Frameshift	Het	De novo	P	Novel
P0009	F	6	ATM (NM_000051.3)	AR	c.1240C>T (p.Q414*)	Stop gain	Het	Mother	P	Novel
					c.8494C>T (p.R2832C)	Missense	Het	Father	P	Novel
P0012	M	1	ALPL (NM_000478.5)	AR	c.G334A (p.G112S)	Missense	Het	Mother	P	Novel
					c.978_980del (p.328del)	Inframe	Het	Father	LP	Novel
P0015	F	1	FOXP1 (NM_001349337.1)	AD	c.1544G>T (p.R515L)	Missense	Het	De novo	LP	Novel
P0023	M	5	ARID1B (NM_020732.3)	AD	c.1862dupC (p.H622Afs*31)	Frameshift	Het	De novo	P	Novel
P0025	M	1	SMARCA4 (NM_001128849.1)	AD	c.4043_4045delATC (p.I1348del）	Inframe	Het	De novo	LP	Novel
P0030	F	5	CDK13 (NM_003718.4)	AD	c.2149G>A (p.G717R)	Missense	Het	De novo	P	Reported
P0031	M	1	PSAT1 (NM_058179)	AR	c.571-1G>A (p.?)	Splicing	Het	Mother	P	Novel
					c.43G>C (p.A15P)	Missense	Het	Father	LP	Novel
P0034	F	1	DYRK1A (NM_001396.4)	AD	c.477C>A (p.Y159*)	Stop gain	Het	De novo	P	Novel
P0039	M	2	SLC6A8 (NM_005629.3)	XL	c.1244_1248del (p.L415Qfs*48)	Frameshift	Hemi	Mother	P	Novel
P0043	M	6	SLC16A2 (NM_006517.4)	XL	c.754A>T (p.Ile252F)	Missense	Hemi	De novo	P	Novel
P0045	F	1	HDAC8 (NM_018486.2)	XL	c.551G>A (p.G184D)	Missense	Het	De novo	LP	Novel
P0046	F	3	SYNGAP1 (NM_006772.2)	AD	c.3175delG (p.G1060Vfs*17)	Frameshift	Het	De novo	P	Novel
P0048	M	1	ASXL1 (NM_015338.5)	AD	c.4243C>T (p.R1415*)	Stop gain	Het	De novo	P	Novel
P0050	M	4	PEX1 (NM_000466.2)	AR	c.1246_1247delGA (p.D416*)	Stop gain	Het	Father	P	Novel
					c.2966T>C (p.I989T)	Missense	Het	Mother	P	Reported
P0053	M	2	SLC6A1 (NM_003042.3)	AD	c.1435C>T (p.R479*)	Stop gain	Het	De novo	P	Novel
P0055	F	2	PLA2G6 (NM_003560.4)	AR	c.1A>G (p.?)	Splicing	Het	Mother	P	Reported
					c.1427+1G>A (p.?)	Splicing	Het	Father	P	Reported
P0056	M	1	CACNA1A (NM_001127221.1)	AD	c.4046G>A (p.R1349Q)	Missense	Het	De novo	P	Novel
P0059	M	4	POLR3B (NM_018082.5)	AR	c.361C>T (p.R121*)	Stop gain	Het	Mother	P	Novel
					c.2791C>G (p.P931A)	Missense	Het	Father	P	Novel
P0066	F	12	TRAF7 (NM_032271.2)	AD	c.1964G>A (p.R655Q)	Missense	Het	De novo	P	Novel
P0074	M	6	TCF4 (NM_001348217.1)	AD	c.977_978del (p.K326Sfs*12)	Frameshift	Het	De novo	P	Novel
P0078	M	10	BBS2 (NM_031885.3)	AR	c.534+1G>T (p.?)	Splicing	Hom	Mother	P	Reported
								Father
P0079	M	2	ARID1B (NM_020732.3)	AD	c.1044_1068del (p.A350Mfs*11)	Frameshift	Het	De novo	P	Novel
P0090	M	2	ETFDH (NM_004453.3)	AR	c.250G>A (p.A84T)	Missense	Hom	Mother	P	Reported
								Father
P0093	F	4	DDX3X (NM_001356.5)	XL	c.864+1G>A (p.?)	Splicing	Het	De novo	P	Novel
P0094	M	1	GNAS (NM_080425.5)	AD	c.424G>T (p.G142*)	Stop gain	Het	Mother（IM）	P	Novel
P0101	F	3	WDR45 (NM_007075.3)	XL	c.976+1G>C (p.?)	Splicing	Het	De novo	P	Novel
P0102	F	6	CLTC (NM_001288653.1)	AD	c.2926G>A (p.D976N)	Missense	Het	De novo	LP	Novel
P0103	M	4	POLG (NM_002693.2)	AR	c.1251-2A>G (p.?)	Splicing	Het	Father	P	Novel
					c.2835T>G (p.H945Q)	Missense	Het	Mother	LP	Novel
P0109	M	9	GRIN2A (NM_000833.4)	AD	c.2453C>T (p.A818V)	Missense	Het	De novo	LP	Novel
P0110	M	2	PCCB (NM_000532.4)	AR	c.1087T>C (p.S363P)	Missense	Het	Mother	LP	Novel
					c.1498+2T>C (p.?)	Splicing	Het	Father	P	Novel
P0114	F	2	VPS13B (NM_017890.4)	AR	c.3427C>T (p.R1143*)	Stop gain	Het	Father	P	Novel
					c.6927T>G (p.Y2309*)	Stop gain	Het	Mother	P	Novel
P0120	M	3	SON (NM_138927.2)	AD	c.5753_5756del (p.V1918Efs*87)	Frameshift	Het	De novo	P	Novel
P0121	M	3	RIT1 (NM_001256821.1)	AD	c.581C>T (p.A194V)	Missense	Het	De novo	LP	Novel
P0122	M	1	SLC16A2 (NM_006517.4)	XL	c.1093del (p.A365Lfs*35)	Frameshift	Hemi	De novo	P	Novel
P0126	M	6	PLP1 (NM_000533.4)	XL	c.347C>A (p.T116K)	Missense	Hemi	De novo	P	Novel
P0130	M	5	MAN2B1 (NM_000528.3)	AR	c.2398G>C (p.G800R)	Missense	Het	Mother	P	Novel
					c.659G>A (p.R220H)	Missense	Het	Father	LP	Novel
P0135	F	2	GRIN2B (NM_000834.4)	AD	c.2539C>T (p.R847*）	Stop gain	Het	De novo	P	Novel
P0141	M	1	SLC16A2 (NM_006517.4)	XL	c.270_271del (p.G91Lfs*28)	Frameshift	Hemi	De novo	P	Novel
P0142	F	5	GNAO1 (NM_020988.2)	AD	c.625C>T (p.R209C)	Missense	Het	De novo	P	Novel
P0145	M	1	NEB (NM_001271208.1)	AR	c.24314_24317dup (p.L8106Ffs*30)	Frameshift	Het	Mother	P	Novel
					c.1623del (p.D542Ifs*15)	Frameshift	Het	Father	P	Novel
P0147	M	1	KMT2C (NM_170606.3)	AD	c.5158C>T (p.Q1720*)	Stop gain	Het	De novo	P	Novel
P0148	M	6	CACNA1G (NM_018896.4)	AD	c.4573G>C (p.A1525P)	Missense	Het	De novo	LP	Novel
P0151	F	1	TUBA1A (NM_006009.3)	AD	c.1325del (p.G442Efs*42)	Frameshift	Het	De novo	LP	Novel
P0153	M	1	CREBBP (NM_004380.2)	AD	c.613C>T (p.Q205*)	Stop gain	Het	De novo	P	Novel
P0154	M	3	ATRX (NM_000489.4)	XL	c.6104A>C (p.D2035A)	Missense	Hemi	De novo	LP	Reported
P0155	M	6	SMC1A (NM_006306.3)	XL	c.2447G>A (p.R816H)	Missense	Hemi	Mother	P	Novel
P0158	M	7	MED13L (NM_015335.4)	AD	c.6501-2A>G (p.?)	Splicing	Het	De novo	P	Novel
P0160	F	4	SATB2 (NM_015265.3 )	AD	c.1196G>A (p.R399H)	Missense	Het	De novo	P	Reported
P0162	F	11	PTCH1 (NM_000264.4)	AD	c.1519G>A(p.A507T)	Missense	Het	De novo	LP	Novel
P0164	M	7	CCDC88C (NM_001080414.3)	AR	c.1391G>A (p.R464H)	Missense	Het	Father	P	Reported
					c.4375G>A (p.D1459N)	Missense	Het	Mother	LP	Novel
P0165	F	3	MECP2 (NM_004992.3)	XL	c.473C>T (p.T158M)	Missense	Het	De novo	P	Reported
P0175	F	2	STXBP1 (NM_003165.3)	AD	c.325+5G>A (p.?)	Splicing	Het	De novo	P	Reported
P0180	M	2	ZEB2 (NM_014795.3)	AD	c.3122A>G (p.H1041R)	Missense	Het	De novo	LP	Novel
P0182	M	1	GNB1 (NM_001282539.1)	AD	c.239T>A (p.I80N)	Missense	Het	De novo	LP	Reported
P0183	F	2	EHMT1 (NM_024757.4)	AD	c.2387del (p.G796Afs*15)	Frameshift	Het	De novo	P	Novel
P0184	M	4	ACADS (NM_000017.3)	AR	c.1031A>G (p.E344G)	Missense	Hom	Mother	P	Reported
								Father
P0185	F	1	DUOX2 (NM_014080.4)	AR	c.3329G>A (p.R1110Q)	Missense	Het	Mother	P	Reported
					c.1232G>A (p.R411K)	Missense	Het	Father	LP	Reported
P0190	M	6	PLA2G6 (NM_003560.4)	AR	c.1898C>T (p.A633V)	Missense	Het	Mother	P	Reported
					c.1077G>A (p.S359=)	Synonymous	Het	Father	P	Reported
P0192	M	1	KMT2A (NM_001197104.1)	AD	c.3853C>T (p.Q1285*)	Stop gain	Het	De novo	P	Novel
P0193	M	2	MAPRE2 (NM_014268.3)	AD	c.518G>A (p.R173Q)	Missense	Het	De novo	LP	Novel
P0194	F	3	PLEKHG2 (NM_022835.2)	AR	c.610C>T (p.R204W)	Missense	Het	Mother	P	Reported
					c.2879G>A (p.G960D)	Missense	Het	Father	LP	Reported
P0195	M	1	GNAO1 (NM_020988.2)	AD	c.736G>A (p.E246K)	Missense	Het	De novo	P	Reported
P0197	F	1	KIF1A (NM_004321.7 )	AD	c.760C>T (p.R254W)	Missense	Het	De novo	P	Reported
P0202	M	1	GALC (NM_000153.3)	AR	c.392G>A (p.W131*)	Stop gain	Het	Mother	P	Reported
					c.461C>A (p.P154H)	Missense	Het	Father	P	Reported
P0203	M	1	NSDHL (NM_015922.2)	XL	c.543+2T>C (p.?)	Splicing	Hemi	Mother	P	Novel
P0206	F	1	KMT2D (NM_003482.3)	AD	c.11017del (p.N3674Ifs*75)	Frameshift	Het	De novo	P	Novel
P0210	M	1	ATL1 (NM_015915.4)	AD	c.1226G>T (p.G409V)	Missense	Het	De novo	LP	Novel
P0214	M	13	ARID1B (NM_020732.3)	AD	c.2692C>T (p.R898*)	Stop gain	Het	De novo	P	Reported
P0220	F	3	SYNGAP1 (NM_006772.2)	AD	c.1630C>T (p.R544*)	Stop gain	Het	De novo	P	Reported
P0228	M	14	HNRNPK (NM_002140.4)	AD	c.1361G>C (p.S454T)	Missense	Het	De novo	LP	Novel
P0231	F	2	HSD17B10 (NM_004493.2)	XL	c.766G>A (p.A256T)	Missense	Het	De novo	LP	Novel
P0233	F	15	DDX3X (NM_001356.5)	XL	c.1023dup (p.K342Qfs*7)	Frameshift	Het	Mother*	P	Novel
P0240	M	2	KCNQ2 (NM_172107.3)	AD	c.1952C>T (p.P651L)	Missense	Het	De novo	LP	Novel
P0241	M	1	CHD3 (NM_001005271.2)	AD	c.3682C>T (p.R1228W)	Missense	Het	De novo	LP	Novel
P0242	M	1	FGFR2 (NM_000141.4)	AD	c.1025G>A (p.C342Y)	Missense	Het	De novo	P	Reported
P0245	M	1	TUBB2A (NM_001069.2)	AD	c.735G>C (p.Q245H)	Missense	Het	De novo	LP	Novel
P0252	F	11	KMT2A (NM_001197104.1)	AD	c.2318dup (p.S774Vfs*12)	Frameshift	Het	De novo	P	Reported
P0254	M	7	SETBP1 (NM_015559.2)	AD	c.1793del (p.V598Afs*32)	Frameshift	Het	De novo	P	Novel
P0255	M	4	SHANK3 (NM_033517.1)	AD	c.3679dup (p.A1227Gfs*69)	Frameshift	Het	De novo	P	Reported
P0256	M	3	CREBBP (NM_004380.2)	AD	c.3698G>C (p.R1233T)	Missense	Het	De novo	LP	Novel
P0260	M	1	GALC (NM_000153.3)	AR	c.868C>T (p.R290C)	Missense	Het	Father	LP	Reported
					c.1815C>A (p.Y605*)	Stop gain	Het	Mother	P	Reported
P0262	M	3	AGL (NM_000642.3)	AR	c.118C>T (p.Q40*)	Stop gain	Het	Father	P	Reported
					c.838C>T (p.H280Y)	Missense	Het	Mother	LP	Reported
P0268	F	2	GRIN2B (NM_000834.4)	AD	c.2281G>A (p.G761S)	Missense	Het	De novo	LP	Novel
P0270	F	1	NTRK1 (NM_001012331.1)	AR	c.851-33T>A (p.?)	Splicing	Het	Father	P	Reported
					c.287+2dup (p.?)	Splicing	Het	Mother	LP	Reported
P0272	M	1	SLC16A2 (NM_006517.4)	XL	c.1026+1G>A (p.?)	Splicing	Hemi	De novo	P	Novel
P0273	F	2	LGI1 (NM_005097.3)	AD	c.399T>A (p.H133Q)	Missense	Het	De novo	LP	Novel
P0281	F	2	PTEN (NM_000314.6)	AD	c.778A>T (p.K260*)	Stop gain	Het	De novo	P	Novel
P0282	F	2	DDX3X (NM_001356.5)	XL	c.71C>A (p.S24*)	Stop gain	Het	De novo	P	Novel
P0288	F	3	WDR45 (NM_007075.3)	XL	c.726C>G (p.Y242*)	Stop gain	Het	De novo	P	Novel
P0291	F	2	CASK (NM_003688.3)	XL	c.846C>G (p.Y282*)	Stop gain	Het	De novo	P	Novel
P0295	F	2	DUOX2 (NM_014080.4)	AR	c.2654G>T (p.R885L)	Missense	Het	Father	P	Reported
					c.1588A>T (p.K530*)	Stop gain	Het	Mother	P	Reported
P0296	M	10	CCND2 (NM_001759.3)	AD	c.814G>T (p.E272*)	Stop gain	Het	De novo	P	Novel
P0298	M	2	VPS13B (NM_017890.4)	AR	c.1915C>T (p.R639*)	Stop gain	Het	Father	P	Novel
					c.10431del (p.E3477Dfs*33)	Frameshift	Het	Mother	P	Novel
P0299	F	5	ERCC8 (NM_000082.3)	AR	c.581G>A(p.Trp194*)	Stop gain	Het	Mother	P	Reported
					Exon 6-11	del	Het	Father	P	Novel
P0301	M	2	PLA2G6 (NM_003560.4)	AR	c.238G>A (p.A80T)	Missense	Het	Father	LP	Novel
					c.1536dup (p.D513*)	Stop gain	Het	Mother	P	Novel
P0309	M	4	NIPBL (NM_133433.3)	AD	c.5843T>C (p.F1948S)	Missense	Het	De novo	LP	Novel
P0310	M	2	GNPTAB (NM_024312.4)	AR	c.1090C>T (p.R364*)	Stop gain	Het	Father	P	Reported
					c.2693dup (p.Y899Vfs*21)	Frameshift	Het	Mother	P	Reported
P0312	F	4	SATB2 ( NM_015265.3)	AD	c.944_945del (p.H315Pfs*9)	Frameshift	Het	De novo	P	Novel
P0313	M	6	KDM6B (NM_001080424.2)	AD	c.4280+5G>A (p.?)	Splicing	Het	De novo	LP	Novel
P0316	M	3	NSUN2 (NM_017755.5)	AR	c.1227-1G>A (p.?)	Splicing	Hom	Father	P	Novel
								Mother
P0317	F	2	GNAO1 (NM_020988.2)	AD	c.721_723+19del (p.?)	Splicing	Het	De novo	LP	Novel
P0321	M	1	KMT2D (NM_003482.3)	AD	c.1967del (p.L656Rfs*274)	Frameshift	Het	De novo	P	Novel
P0323	M	2	COL6A1 (NM_001848.2)	AD	c.868G>A (p.G290R)	Missense	Het	De novo	P	Reported
P0325	M	5	ARID1B (NM_020732.3)	AD	c.5803dup (p.A1935Gfs*9)	Frameshift	Het	De novo	P	Novel
P0329	M	4	KCNQ2 (NM_172107.3)	AD	c.406_408del (p.V136del)	Inframe	Het	De novo	LP	Novel
P0332	M	2	CNNM2 (NM_017649.4)	AD	c.1052_1057dup (p.G351_I352dup)	Inframe	Het	De novo	LP	Novel
P0338	F	2	MECP2 (NM_004992.3)	XL	c.806del (p.G269Afs*20)	Frameshift	Het	De novo	P	Reported
P0339	M	1	NIPBL (NM_133433.3)	AD	c.190C>T (p.Q64*)	Stop gain	Het	De novo	P	Novel
P0340	F	3	ATL1 (NM_015915.4)	AD	c.1220_1222del (p.K407del)	Inframe	Het	De novo	LP	Reported
P0344	F	2	NAA10 (NM_003491.3)	XL	c.359A>C (p.H120P)	Missense	Het	De novo	LP	Novel
P0345	F	2	PAX6 (NM_000280.4)	AD	c.52G>T (p.G18W)	Missense	Het	De novo	P	Reported
P0346	M	4	TRIO (NM_007118.3)	AD	c.4912A>C (p.I1638L)	Missense	Het	De novo	LP	Novel
P0347	F	4	KCNQ2 (NM_172107.3)	AD	c.746T>C (p.L249P)	Missense	Het	De novo	LP	Novel
P0356	M	3	SPAST (NM_014946.3)	AD	c.1273G>C (p.A425P)	Missense	Het	De novo	LP	Novel
P0358	F	2	PLA2G6 (NM_003560.4)	AR	c.2287C>T (p.Q763*)	Stop gain	Het	Father	P	Reported
					c.1077G>A (p.S359=)	Synonymous	Het	Mother	P	Reported
P0360	M	6	ACO2 (NM_001098.2)	AR	c.1809G>A (p.W603*)	Stop gain	Het	Father	P	Novel
					c.286G>A (p.V96M)	Missense	Het	Mother	LP	Novel
P0361	F	3	VPS13B (NM_017890.4)	AR	c.6940+1G>A (p.?)	Splicing	Het	Mother	P	Novel
					c.10020del (p.V3341Cfs*3)	Frameshift	Het	Father	P	Novel
P0364	M	2	NSD1 (NM_022455.4)	AD	c.5164T>C (p.C1722R)	Missense	Het	De novo	LP	Novel
P0365	M	3	GRIN1 (NM_007327.3)	AD	c.2515C>T (p.R839W)	Missense	Het	De novo	LP	Novel
P0367	F	2	SCN8A (NM_014191.3)	AD	c.3942+1G>A (p.?)	Splicing	Het	De novo	LP	Novel
P0368	M	7	AUTS2 (NM_015570.3)	AD	c.1776del (p.M593*)	Stop gain	Het	De novo	P	Novel
P0374	F	2	MECP2 (NM_004992.3)	XL	c.763C>T (p.R255*)	Stop gain	Het	De novo	P	Reported
P0380	F	1	PYCR2 (NM_013328.3)	AR	c.790C>T (p.R264*)	Stop gain	Het	Mother	P	Novel
					c.596G>A (p.R199Q)	Missense	Het	Father	LP	Novel
P0382	M	2	FOXG1 (NM_005249.4)	AD	c.799G>A (p.G267S)	Missense	Het	De novo	LP	Novel
P0386	M	2	TCF4 (NM_001348217.1)	AD	c.1908T>A (p.C636*)	Stop gain	Het	De novo	P	Novel
P0390	M	1	MECP2 (NM_004992.3)	XL	c.905C>T (p.P302L)	Missense	Hemi	De novo	P	Reported
P0393	M	1	TBC1D24 (NM_001199107.1)	AR	c.1274T>C (p.F425S)	Missense	Hom	Mother	LP	Novel
								Father
P0396	F	2	TUBA1A (NM_006009.3)	AD	c.368G>A (p.R123H)	Missense	Het	De novo	LP	Novel
P0397	M	3	KMT2C (NM_170606.3)	AD	c.7825C>T (p.R2609*)	Stop gain	Het	De novo	P	Novel
P0400	M	2	SLC16A2 (NM_006517.4)	XL	c.303_307dup (p.V103Gfs*29)	Frameshift	Hemi	Mother	P	Reported
P0404	M	1	HPRT1 (NM_000194.2)	XL	c.151C>T (p.R51*)	Stop gain	Hemi	Mother	P	Novel
P0407	F	2	TBCK (NM_001163435.2)	AR	c.1363A>T (p.K455*)	Stop gain	Het	Mother	P	Reported
					c.557A>T (p.D186V)	Missense	Het	Father	LP	Reported
P0409	F	2	MECP2 (NM_004992.3)	XL	c.763C>T (p.R255*)	Stop gain	Het	De novo	P	Reported
P0412	F	1	DDC (NM_000790.3 )	AR	c.714+4A>T (p.?)	Splicing	Het	Father	P	Reported
					c.179T>C (p.V60A)	Missense	Het	Mother	LP	Reported
P0414	M	1	MYO15A (NM_016239.3)	AR	c.8183G>A (p.R2728H)	Missense	Het	Father	LP	Reported
					c.10258_10260del (p.F3420del)	Inframe	Het	Mother	LP	Reported
P0416	M	3	NAE (NM_000263.3)	AR	c.1705C>T (p.Q569*)	Stop gain	Het	Mother	P	Novel
					c.1988T>G (p.L663R)	Missense	Het	Father	LP	Novel
P0422	F	3	ANKH (NM_054027.6)	AD	c.1124_1126del (p.S375del)	Inframe	Het	De novo	P	Reported
P0432	F	2	MECP2 (NM_004992.3)	XL	c.916C>T (p.R306C)	Missense	Het	De novo	P	Reported
P0433	F	3	DDX3X (NM_001356.5)	XL	c.1316-2A>G (p.?)	Splicing	Het	De novo	P	Novel
P0434	F	1	TH (NM_199292.2)	AR	c.1004C>T (p.A335V)	Missense	Het	Mother	P	Reported
					c.698G>A (p.R233H)	Missense	Het	Father	P	Reported
P0444	M	4	CHD8 (NM_001170629.1)	AD	c.1184C>G (p.S395*)	Stop gain	Het	De novo	P	Novel
P0448	F	2	ARID1B (NM_020732.3)	AD	c.5847_5850dup (p.I1951Qfs*5)	Frameshift	Het	De novo	P	Novel
P0449	M	3	KAT6A (NM_006766.5)	AD	c.4228_4232del (p.K1410Gfs*7)	Frameshift	Het	De novo	P	Reported
P0451	M	3	SYNGAP1 (NM_006772.2)	AD	c.3614del (p.L1205Rfs*30）	Frameshift	Het	De novo	P	Novel
P0452	M	1	TCF4 (NM_001348217.1)	AD	c.990+1G>A (p.?)	Splicing	Het	De novo	p	Novel
P0453	F	7	KMT2A (NM_001197104.1)	AD	c.7113dup (p.H2372Tfs*10)	Frameshift	Het	De novo	P	Novel
P0454	F	8	RHOBTB2 (NM_001160036.1)	AD	c.1519C>T (p.R507C)	Missense	Het	De novo	P	Reported
P0455	M	2	KMT2D (NM_003482.3)	AD	c.11764C>T (p.Q3922*)	Stop gain	Het	De novo	P	Reported
P0456	F	2	UBE3A (NM_130838.2)	AD	c.2480C>T (p.P827L)	Missense	Het	De novo	P	Reported
P0464	M	1	GNPTAB (NM_024312.4)	AR	c.1389_1390del (p.W463*)	Stop gain	Het	Father	P	Novel
					c.99del (p.A34Pfs*49)	Frameshift	Het	Mother	P	Reported
P0466	M	3	NEXMIF (NM_001008537.2)	XL	c.1118G>A (p.W373*)	Stop gain	Hemi	Mother	P	Novel
P0468	F	1	ATP8A2 (NM_016529.5)	AR	c.1477_1483dup (p.P495Hfs*21)	Frameshift	Het	Mother	P	Novel
					c.2402A>C (p.K801T)	Missense	Het	Father	LP	Novel
P0469	F	5	KAT6A (NM_006766.5)	AD	c.2848C>T (p.Q950*)	Stop gain	Het	De novo	P	Novel
P0470	F	2	MECP2 (NM_004992.3)	XL	c.753del (p.G252Afs*37)	Frameshift	Het	De novo	P	Reported
P0471	F	12	TCF4 (NM_001348217.1)	AD	c.1819A>G (p.K607E)	Missense	Het	De novo	LP	Novel
P0472	F	3	DDX3X (NM_001356.5)	XL	c.1466C>G (p.S489*)	Stop gain	Het	De novo	P	Novel
P0473	F	3	ATM (NM_000051.3)	AR	c.4109+1G>T (p.?)	Splicing	Het	Father	P	Novel
					c.7370_7371del (p.E2457Gfs*3)	Frameshift	Het	Mother	P	Novel
P0475	F	2	MECP2 (NM_004992.3)	XL	c.880C>T (p.R294*)	Stop gain	Het	De novo	P	Reported
P0477	F	5	DYRK1A (NM_001396.4)	AD	c.1079_1091del (p.L360Pfs*4)	Frameshift	Het	De novo	P	Novel
P0479	M	3	GLS (NM_014905.4 )	AD	c.1645C>T (p.Q549*)	Stop gain	Het	De novo	LP	Novel
P0479	M	3	SMARCA4 (NM_001128849.1)	AD	c.3230G>A (p.R1077Q)	Missense	Het	De novo	LP	Novel
P0483	F	2	CREBBP (NM_004380.2)	AD	c.6011_6012insCTGG (p.P2005Wfs*337)	Frameshift	Het	De novo	P	Novel
P0484	M	1	DYNC1H1 (NM_001376.4)	AD	c.12322C>A (p.Q4108K)	Missense	Het	De novo	LP	Novel
P0485	F	8	PDHA1 (NM_000284.3)	XL	c.1132C>G (p.R378G)	Missense	Het	De novo	LP	Novel
P0487	M	3	SPAST (NM_014946.3)	AD	c.1334G>C (p.S445T)	Missense	Het	De novo	LP	Novel
P0488	F	2	ZEB2 (NM_014795.3)	AD	c.2334del (p.R779Gfs*8)	Frameshift	Het	De novo	P	Novel
P0489	F	3	CACNA1A (NM_001127221.1)	AD	c.4177G>A (p.V1393M)	Missense	Het	De novo	P	Reported
P0492	F	2	MECP2 (NM_004992.3)	XL	c.806del (p.G269Afs*20)	Frameshift	Het	De novo	P	Reported
P0495	F	2	CHD1 (NM_001270.2)	AD	c.1374_1378del (p.Q459Afs*17)	Frameshift	Het	De novo	LP	Novel
P0498	F	1	KCNQ2 (NM_172107.3)	AD	c.431G>A (p.R144Q)	Missense	Het	De novo	LP	Novel
P0501	M	3	GALC (NM_000153.3)	AR	c.1901T>C (p.L634S)	Missense	Het	Father	P	Reported
					c.461C>A (p.P154H)	Missense	Het	Mother	LP	Reported
P0504	F	2	KIF11 (NM_004523.3)	AD	c.2922G>A (p.P974=)	Synonymous	Het	De novo	LP	Reported
P0505	M	4	GNPTAB (NM_024312.4)	AR	c.3094del (p.T1032Hfs*11)	Frameshift	Het	Father	P	Reported
					c.2715+1G>A (p.?)	Splicing	Het	Mother	P	Reported
P0506	M	2	ARID2 (NM_152641.3)	AD	c.1715+2T>A (p.?)	Splicing	Het	De novo	P	Novel
P0511	F	3	MECP2 (NM_004992.3)	XL	c.473C>T (p.T158M)	Missense	Het	De novo	P	Reported
P0514	M	2	CSNK2A1 (NM_177559.2)	AD	c.593A>G (p.K198R)	Missense	Het	De novo	P	Reported
P0518	M	6	NIPBL (NM_133433.3)	AD	c.1514G>C (p.R505T)	Missense	Het	De novo	LP	Novel
P0519	M	10	MORC2 (NM_001303256.3)	AD	c.38A>G (p.Q13R)	Missense	Het	De novo	LP	Novel
P0523	F	1	UBE3A (NM_130838.2)	AD	c.1925_1928del (p.L642Wfs*11)	Frameshift	Het	De novo	P	Novel
P0524	F	2	COG5 (NM_006348.3)	AR	c.2324C>T (p.P775L)	Missense	Het	Mother	LP	Reported
					c.1594dup (p.T532Nfs*41)	Frameshift	Het	Father	P	Reported
P0526	M	3	IQSEC2 (NM_001111125.2)	XL	c.3576C>A (p.Y1192*)	Stop gain	Hemi	Mother	P	Novel
P0531	M	5	NGLY1 (NM_018297.4)	AR	c.1025A>G (p.Y342C)	Missense	Het	Mother	P	Reported
					c.1406G>T (p.R469L)	Missense	Het	Father	P	Reported
P0534	M	3	CREBBP (NM_004380.2)	AD	c.2842C>T (p.Q948*)	Stop gain	Het	De novo	P	Reported
P0537	M	3	RAD21 (NM_006265.2)	AD	c.77A>T (p.K26M)	Missense	Het	De novo	LP	Novel
P0539	F	1	HRAS (NM_005343.3)	AD	c.34G>A (p.G12S)	Missense	Het	De novo	P	Reported
P0539	F	1	RORA (NM_134260.2)	AD	c.1224G>T (p.Q408H)	Missense	Het	De novo	LP	Novel
P0540	F	2	MECP2 (NM_004992.3)	XL	c.397C>T (p.R133C)	Missense	Het	De novo	P	Reported
P0541	M	5	ASXL3 (NM_030632.2)	AD	c.5464_5465del (p.K1822Afs*11)	Frameshift	Het	De novo	P	Novel
P0547	M	1	DDC (NM_000790.3 )	AR	c.714+4A>T (p.?)	Splicing	Het	Mother	P	Reported
					c.201+1G>T (p.?)	Splicing	Het	Father	P	Reported
P0551	F	6	KRAS (NM_004985.4)	AD	c.40G>A (p.V14I)	Missense	Het	De novo	P	Reported
P0552	F	1	AHDC1 (NM_001029882.3)	AD	c.3277C>T (p.Q1093*)	Stop gain	Het	De novo	P	Novel
P0557	F	3	KIF1A (NM_004321.7 )	AD	c.1717A>T (p.T573S)	Missense	Het	De novo	LP	Novel
P0560	M	4	KMT2A (NM_001197104.1)	AD	c.8767C>T (p.Q2923*）	Stop gain	Het	De novo	P	Novel
P0562	F	11	MECP2 (NM_004992.3)	XL	c.455C>G (p.P152R)	Missense	Het	De novo	P	Reported
P0563	M	2	GFAP (NM_002055.4)	AD	c.715C>T (p.R239C)	Missense	Het	De novo	P	Reported
P0564	F	9	CHD2 (NM_001271.3)	AD	c.4173dup (p.Q1392Tfs*17)	Frameshift	Het	De novo	P	Reported
P0565	M	10	ABCG5 (NM_022436.2)	AR	c.1762+1G>A (p.?)	Splicing	Het	Father	P	Reported
					c.751C>T (p.Q251*)	Stop gain	Het	Mother	P	Reported
P0568	M	1	CC2D2A (NM_001080522.2)	AR	c.4465_4468del (p.D1489Kfs*15)	Frameshift	Het	Mother	P	Reported
					c.2999A>T (p.E1000V)	Missense	Het	Father	LP	Reported
P0570	F	1	TUBB2B (NM_178012.4)	AD	c.1138C>A (p.R380S)	Missense	Het	De novo	P	Reported
P0571	F	4	PTPN11 (NM_002834.4)	AD	c.853T>C (p.F285L)	Missense	Het	De novo	P	Reported
P0577	M	3	ERCC2 (NM_000400.3)	AR	c.2191-18_2213del (p.E731Vfs*100)	Frameshift	Het	Mother	P	Reported
					c.1305del (p.F435Lfs*49)	Frameshift	Het	Father	P	Reported
P0579	M	6	NEDD4L (NM_015277.5)	AD	c.2747del (p.L916Rfs*136)	Frameshift	Het	De novo	P	Novel
P0580	F	4	MECP2 (NM_004992.3)	XL	c.397C>T (p.R133C)	Missense	Het	De novo	P	Reported
P0581	M	7	RPS6KA3 (NM_004586.2)	XL	c.2144C>G (p.S715*)	Stop gain	Hemi	Mother	P	Novel
P0582	M	2	MAP2K1 (NM_002755.3)	AD	c.169A>C (p.K57Q)	Missense	Het	De novo	P	Novel
P0584	M	2	SETD1A (NM_014712.3)	AD	c.2683G>A (p.V895I)	Missense	Het	De novo	LP	Novel
P0589	F	6	ATM (NM_000051.3)	AR	c.5719_5722del (p.R1907Qfs*9)	Frameshift	Hom	Mother	P	Novel
								Father
P0595	M	6	ZBTB18 (NM_205768.3 )	AD	c.713_714delinsAA (p.S238*)	Frameshift	Het	De novo	P	Novel
P0597	F	2	POLG (NM_002693.2)	AR	c.3550G>A (p.D1184N)	Missense	Het	Father	P	Reported
					c.2693T>C (p.I898T)	Missense	Het	Mother	LP	Reported
P0606	M	9	CNOT1 (NM_016284.5)	AD	c.513del (p.G172Afs*5)	Frameshift	Het	De novo	P	Novel
P0607	M	4	HNRNPK (NM_002140.4)	AD	c.1109-2A>C (p.?)	Splicing	Het	De novo	P	Novel
P0607	M	4	CCNK (NM_001099402.1)	AD	c.441dup (p.Leu148Thrfs*7)	Frameshift	Het	De novo	P	Novel
P0608	M	5	NRXN1 (NM_001135659.3)	AD	c.1031C>A (p.S344*)	Stop gain	Het	De novo	P	Novel
P0610	F	9	KMT2A (NM_001197104.1)	AD	c.11524C>T (p.H3842Y)	Missense	Het	De novo	LP	Novel
P0611	M	2	GNB1 (NM_001282539.1)	AD	c.230G>C (p.G77A)	Missense	Het	De novo	P	Reported
P0612	M	4	SIN3A (NM_001145358.1)	AD	c.2851+5G>A (p.?)	Splicing	Het	De novo	LP	Novel
P0614	M	7	PTPN11 (NM_002834.4)	AD	c.844A>G (p.I282V)	Missense	Het	De novo	P	Reported
P0616	M	1	P4HTM (NM_177938.2)	AR	c.1285_1287del (p.N429del)	Inframe	Hom	Mother	LP	Novel
								Father
P0617	M	6	MAP2K1 (NM_002755.3)	AD	c.145C>T (p.R49C)	Missense	Het	De novo	LP	Reported
P0618	M	1	MMACHC (NM_015506.2)	AR	c.609G>A (p.W203*)	Stop gain	Het	Mother	P	Reported
					c.658_660del (p.K220del)	Inframe	Het	Father	p	Reported
P0624	M	8	ERCC2 (NM_000400.3)	AR	c.1102C>T (p.Q368*)	Stop gain	Het	Mother	P	Reported
					c.1972C>T (p.R658C)	Missense	Het	Father	LP	Reported
P0625	F	2	KMT2D (NM_003482.3)	AD	c.11893C>T (p.Q3965*)	Stop gain	Het	De novo	P	Novel
P0626	M	2	KMT2A (NM_001197104.1)	AD	c.3790C>T (p.R1264*)	Stop gain	Het	De novo	P	Reported
P0633	M	2	ANO3 (NM_001313726.1)	AD	c.2291A>C (p.Q764P)	Missense	Het	De novo	LP	Novel
P0634	M	4	AUTS2 (NM_015570.3)	AD	c.1027C>T ( p.Q343*)	Stop gain	Het	De novo	P	Novel
P0642	M	1	ANKRD11 (NM_013275.5)	AD	c.5494_5495del (p.R1832Gfs*117)	Frameshift	Het	De novo	P	Novel
P0643	M	1	SRPX2 (NM_014467.2)	XL	c.194del (p.Q65Rfs*33)	Frameshift	Hemi	De novo	P	Novel
P0644	M	11	PURA (NM_005859.4)	AD	c.511C>T (p.R171C)	Missense	Het	De novo	LP	Novel
P0646	M	1	CHD7 (NM_017780.3)	AD	c.5405-17G>A (p.?)	Splicing	Het	De novo	P	Reported
P0649	M	2	PUM1 (NM_001020658.2)	AD	c.1341del (p.A448Qfs*4)	Frameshift	Het	De novo	P	Novel
P0651	M	6	MAP2K1 (NM_002755.3)	AD	c.371C>T (p.P124L)	Missense	Het	De novo	P	Reported
P0653	F	2	MECP2 (NM_004992.3)	XL	c.806del (p.G269Afs*20)	Frameshift	Het	De novo	P	Reported
P0659	M	13	CHD7 (NM_017780.3)	AD	c.8482A>C (p.T2828P)	Missense	Het	De novo	LP	Novel
P0660	M	5	KMT2A (NM_001197104.1)	AD	c.3790C>T (p.R1264*)	Stop gain	Het	De novo	P	Reported
P0661	M	4	AARS2 (NM_020745.3)	AR	c.298C>T (p.R100*)	Stop gain	Het	Mother	P	Novel
					c.581+3A>C (p.?)	Splicing	Het	Father	LP	Novel
P0662	M	1	ADAR (NM_001111.4)	AD	c.3019G>A (p.G1007R)	Missense	Het	De novo	P	Reported
P0663	M	9	CAMK2A (NM_015981.4)	AD	c.119C>A (p.A40D)	Missense	Het	De novo	LP	Novel
P0664	F	1	TH (NM_199292.2)	AR	c.1481C>T (p.T494M)	Missense	Het	Mother	P	Reported
					c.1070+1G>A (p.?)	Splicing	Het	Father	P	Reported
P0665	M	6	ZBTB18 (NM_205768.3 )	AD	c.1207del (p.R403Afs*60)	Frameshift	Het	De novo	P	Novel
P0669	F	11	COL4A2 (NM_001846.3)	AD	c.3248_3256del (p.E1083_G1085del)	Inframe	Het	De novo	LP	Novel
P0671	M	1	KMT2D (NM_003482.3)	AD	c.2117del (p.P706Lfs*224)	Frameshift	Het	De novo	P	Novel
P0672	M	7	SCN2A (NM_021007.2)	AD	c.4148dup (p.Y1383*)	Stop gain	Het	De novo	P	Novel
P0673	M	2	SPTAN1 (NM_001130438.2)	AD	c.6569_6708-305delinsTC (p.I2191Vfs*15)	Frameshift	Het	De novo	P	Novel
P0675	F	2	HNRNPH2 (NM_001032393.2)	XL	c.616C>T (p.R206W)	Missense	Het	De novo	P	Reported
P0676	F	2	MECP2 (NM_004992.3)	XL	c.1127_1197del (p.P376Hfs*5)	Frameshift	Het	De novo	P	Novel
P0691	M	10	MORC2 (NM_001303256.3)	AD	c.394C>T (p.R132C)	Missense	Het	De novo	P	Reported
P0692	F	1	KAT6A (NM_006766.5)	AD	c.3910del (p.A1304Qfs*29)	Frameshift	Het	De novo	P	Novel
P0693	F	2	ADNP (NM_015339.4)	AD	c.446dup (p.N149Kfs*2)	Frameshift	Het	De novo	P	Novel
P0693	F	2	GRIA4 (NM_000829.4)	AD	c.1427A>T (p.D476V)	Missense	Het	De novo	LP	Novel
P0694	F	1	ALG13 (NM_018466.6)	XL	c.458T>A (p.F153Y)	Missense	Het	De novo	LP	Novel
P0696	F	4	DYRK1A (NM_001396.4)	AD	c.613C>T (p.R205*)	Stop gain	Het	De novo	P	Novel
P0696	F	4	SETD2 (NM_014159.6)	AD	c.1337A>G (p.Y446C)	Missense	Het	De novo	LP	Novel
P0699	F	4	SETD1A (NM_014712.3)	AD	c.157_158del (p.K53Vfs*27)	Frameshift	Het	De novo	P	Novel
P0701	M	2	SCN2A (NM_021007.2)	AD	c.1831_1832del (p.L611Vfs*35)	Frameshift	Het	De novo	P	Reported
P0702	F	2	SURF1 (NM_003172.3)	AR	c.792_793del (p.R264Sfs*27)	Frameshift	Het	Father	P	Reported
					c.655G>T (p.E219*)	Stop gain	Het	Mother	P	Reported
P0703	F	6	KMT2D (NM_003482.3)	AD	c.1011_1029del (p.E338Lfs*58)	Frameshift	Het	De novo	P	Novel
P0704	F	3	KMT2D (NM_003482.3)	AD	c.15089G>A (p.R5030H)	Missense	Het	De novo	LP	Reported
P0705	M	9	KMT2A (NM_001197104.1)	AD	c.7421del (p.P2474Lfs*35)	Frameshift	Het	De novo	P	Novel
P0714	M	1	ARID1A (NM_006015.5)	AD	c.3067T>G (p.W1023G)	Missense	Het	De novo	LP	Novel
P0722	M	3	NR2F1 (NM_005654.5)	AD	c.1159C>T (p.Q387*)	Stop gain	Het	De novo	P	Novel
P0727	M	4	SLC2A1 (NM_006516.2)	AD	c.679+1G>C (p.?)	Splicing	Het	De novo	P	Novel
P0731	F	2	SOX10 (NM_006941.3)	AD	c.1332del (p.S445Qfs*57)	Frameshift	Het	De novo	P	Novel
P0732	M	4	POU3F3 (NM_006236.3)	AD	c.1220G>T (p.R407L)	Missense	Het	De novo	P	Reported
P0743	F	1	DDX3X (NM_001356.5)	XL	c.280_281dup (p.R95Efs*127)	Frameshift	Het	De novo	P	Novel
P0746	F	1	KMT2D (NM_003482.3)	AD	c.11875C>T (p.Q3959*)	Stop gain	Het	De novo	P	Novel
P0752	M	7	SLC6A1 (NM_003042.3)	AD	c.715-1G>A (p.?)	Splicing	Het	De novo	P	Novel
P0757	M	1	ADNP (NM_015339.4)	AD	c.2188C>T (p.R730*)	Stop gain	Het	De novo	P	Reported
P0759	M	3	KMT2D (NM_003482.3)	AD	c.14878C>T (p.R4960*)	Stop gain	Het	De novo	P	Reported
P0764	F	1	SCN1A (NM_001165963.2)	AD	c.2345C>T (p.T782I)	Missense	Het	De novo	LP	Novel
P0767	M	3	CACNA1E (NM_000721.3)	AD	c.2098G>T (p.A700S)	Missense	Het	De novo	LP	Reported
P0774	M	10	FA2H (NM_024306.4)	AR	c.162_171dup (p.I58Gfs*47)	Frameshift	Hom	Mother	P	Novel
								Father
P0777	M	3	BRAF (NM_004333.5)	AD	c.1743T>G (p.N581K)	Missense	Het	De novo	P	Reported
P0780	M	1	KMT2D (NM_003482.3)	AD	c.3721G>T (p.E1241*)	Stop gain	Het	De novo	P	Novel
P0782	M	2	SLC6A8 (NM_005629.3)	XL	c.321_323del (p.F107del）	Inframe	Hemi	Mother	LP	Reported
P0785	M	3	SLC9A6 (NM_006359.2)	XL	c.206A>C (Q69P)	Missense	Hemi	Mother	LP	Reported
P0786	M	5	EHMT1 (NM_024757.4)	AD	c.247del (p.D83Mfs*6)	Frameshift	Het	De novo	P	Novel
P0796	M	1	SCN2A (NM_021007.2)	AD	c.3956G>A (p.R1319Q)	Missense	Het	De novo	P	Reported
P0799	F	2	CTNNB1 (NM_001904.3)	AD	c.1154_1155del (p.L385Qfs*9)	Frameshift	Het	De novo	P	Novel
P0803	M	3	SPECC1L (NM_015330.4)	AD	c.3145C>T (p.L1049F)	Missense	Het	De novo	LP	Novel
P0805	F	2	DDX3X (NM_001356.5)	XL	c.1026-1G>C (p.?)	Splicing	Het	De novo	P	Novel
P0806	M	1	ARID1B (NM_020732.3)	AD	c.2700A>G (p.P900=)	Synonymous	Het	De novo	LP	Novel
P0807	M	12	ARID1B (NM_020732.3)	AD	c.5013C>A (p.F1671L)	Missense	Het	De novo	LP	Novel
P0810	F	8	EHMT1 (NM_024757.4)	AD	c.485dup (p.R163Qfs*23)	Frameshift	Het	De novo	P	Novel
P0819	M	3	GRIN1(NM_007327.3)	AD	c.1949A>G(p.N650S)	Missense	Het	De novo	P	Novel
P0823	M	17	PYCR2(NM_013328.4)	AR	c.355C>T(p.R119C)	Missense	Het	Mother	P	Reported
					c.563dup(p.L188Ffs*3)	Stop gain	Het	Father	P	Novel
P0839	F	2	SETBP1(NM_015559.2)	AD	c.2891T>C(p.F964S)	Missense	Het	De novo	LP	Novel
P0841	F	6	MECP2(NM_004992.3)	XL	c.880C>T (p.R294*)	Stop gain	Het	De novo	P	Reported
P0844	M	2	NKX2-1(NM_001079668.2)	AD	c.605A>T (p.Q202L)	Missense	Het	De novo	LP	Novel
P0849	F	2	EFTUD2(NM_004247.3)	AD	c.857A>G (p.N286S)	Missense	Het	De novo	P	Reported
P0852	M	14	PTCHD1(NM_173495.2)	XL	c.1359_1381delinsACCTGCA (p.W456*)	Stop gain	Hemi	Mother	LP	Novel
P0853	F	2	MAP2K1(NM_002755.3)	AD	c.389A>G (p.Y130C)	Missense	Het	De novo	P	Reported
P0855	M	5	LZTR1(NM_006767.4)	AR	c.1084C>T(p.R362*)	Stop gain	Het	Mother	P	Reported Novel
					c.1907C>T(p.P636L)	Missense	Het	Father	LP
P0858	F	3	YWHAG(NM_012479.4)	AD	c.394C>T (p.R132C)	Missense	Het	Mother*	P	Reported
P0863	F	1	AHI1(NM_017651.4)	AR	c.1828C>T (p.R610*)	Stop gain	Het	Father	P	Reported Novel
					c.2228A>G (p.H743R)	Missense	Het	Mother	LP
P0864	M	1	SET(NM_001122821.2)	AD	c.167_170del (p.R57Lfs*10)	Frameshift	Het	De novo	P	Reported
P0865	F	1	KCNB1(NM_004975.3)	AD	c.1747C>T(p.R583*)	Stop gain	Het	De novo	P	Reported
P0871	F	6	BCL11A(NM_022893.3)	AD	c.55+1G>A (p.?)	Splicing	Het	De novo	P	Novel
P0874	F	2	FRMD5(NM_032892.5)	AD	c.1064T>A(p.I355K)	Missense	Het	De novo	LP	Novel
P0879	M	1	IGSF1(NM_001170961.1)	XL	c.2735T>A (p.L912*)	Stop gain	Hemi	Mother	LP	Novel
P0887	M	4	ATRX(NM_000489.4)	XL	c.6253C>T (p.R2085C);	Missense	Hemi	Mother	LP	Reported
P0888	F	2	STXBP1(NM_003165.3)	AD	c.244A>T (p.K82*)	Stop gain	Het	De novo	P	Novel
P0899	F	6	EHMT1(NM_024757.4)	AD	c.2842C>T (p.R948W)	Missense	Het	De novo	LP	Reported
P0908	M	5	ARSA(NM_000487.5)	AR	c.257G>A(p.R86Q)	Missense	Het	Father	P	Reported
					c.827C>T(p.T276M)	Missense	Het	Mother	P	Novel
P0910	M	5	KAT6B(NM_012330.3)	AD	c.3401del(p.G1134Vfs*11)	Frameshift	Het	De novo	P	Reported
P0911	M	4	KAT6A(NM_006766.5)	AD	c.4939C>T(p.Q1647*)	Stop gain	Het	De novo	P	Novel
P0913	M	3	DYRK1A(NM_001396.4)	AD	c.551G>A(p.W184*)	Stop gain	Het	De novo	P	Novel
P0917	M	8	PEX10(NM_153818.1)	AR	c.26dup(p.E10Gfs*41)	Frameshift	Het	Father	P	Novel
					c.874_875del(p.L292Vfs*66)	Frameshift	Het	Mother	P	Reported
P0926	F	4	WDR45(NM_007075.3)	XL	c.830+1G>C(p.?)	Splicing	Het	De novo	P	Reported
P0927	M	6	ERCC6(NM_000124.3)	AR	c.643G>T(p.E215*)	Stop gain	Het	Mother	P	Reported Novel
					Exon 7	del	Het	Father	p
P0932	M	5	MECP2(NM_004992.3)	XL	c.763C>G(p.R255G)	Missense	Hemi	De novo	LP	Novel
P0934	F	6	GNAI1(NM_002069.6)	AD	c.976G>C(p.A326P)	Missense	Het	De novo	LP	Reported
P0936	F	7	MECP2(NM_004992.3)	XL	c.976G>C(p.A326P)	Missense	Het	De novo	P	Reported
P0939	M	5	GRIN2B(NM_000834.4)	AD	c.2087G>A (p.R696H)	Missense	Het	De novo	P	Reported
P0940	F	2	ATP6V1A(NM_001690.4)	AD	c.752C>T(p.A251V)	Missense	Het	De novo	LP	Novel
P0944	F	6	HUWE1(NM_031407.6)	XL	c.12566T>G(p.L4189R)	Missense	Het	De novo	LP	Novel
P0945	F	7	EFTUD2(NM_004247.3)	AD	c.718dup(p.E240Gfs*22)	Frameshift	Het	De novo	P	Novel
P0947	F	2	NAA15(NM_057175.5)	AD	c.2056+1G>A(p.?)	Splicing	Het	De novo	P	Novel
P0949	M	6	VPS13B (NM_017890.4)	AR	c.6940+1G>T(p.?)	Splicing	Het	Mother	P	Reported
					c.4411C>T(p.R1471*)	Stop gain	Het	Father	p	Novel
P0950	M	2	SETD5(NM_001080517.3)	AD	c.1043G>A(p.R348Q)	Missense	Het	De novo	LP	Reported
P0951	M	2	TAOK1(NM_020791.4)	AD	c.1303C>T(p.R435*)	Stop gain	Het	Father	LP	Novel
P0952	M	5	GNAI1(NM_002069.6)	AD	c.118G>C(p.G40R)	Missense	Het	De novo	P	Reported
P0956	F	2	MECP2(NM_004992.3)	XL	c.982del(p.L328Sfs*9)	Frameshift	Het	De novo	P	Novel
P0962	M	1	CEP290(NM_025114.3)	AR	c.6869del(p.N2290Ifs*11)	Frameshift	Het	Mother	P	Reported
					c.6012-2A>G (p.?)	Splicing	Het	Father	p	Novel
P0966	M	6	TBR1(NM_006593.4)	AD	c.748T>G(p.Y250D)	Missense	Het	De novo	LP	Novel
P0975	M	1	CASK(NM_003688.3)	XL	c.1898G>A(p.C633Y)	Missense	Hemi	De novo	LP	Novel
P0984	M	8	SMARCA2(NM_003070.4)	AD	c.1411G>A(p.G471R)	Missense	Het	De novo	LP	Novel
P0988	M	1	TBCD(NM_005993.5)	AR	c.1318+1G>A (p.?)	Splicing	Het	Mother	LP	Novel
					c.2666G>A(p.S889N)	Missense	Het	Father	LP	Novel
P0992	F	4	NUS1(NM_138459.5)	AD	c.27G>A(p.W9*)	Stop gain	Het	De novo	P	Novel
P0995	F	6	ATAD3A(NM_018188.4)	AD	c.1358+1G>A (p.?)	Splicing	Het	Mother	LP	Novel
P0996	F	8	ACTL6B(NM_016188.5)	AD	c.1121G>A(p.R374Q)	Missense	Het	De novo	LP	Novel
P1002	M	3	ASXL3(NM_030632.3)	AD	c.3977C>A(p.S1326*)	Stop gain	Het	De novo	P	Novel
P1003	F	5	EFTUD2(NM_004247.3)	AD	c.869G>A(p.S290N)	Missense	Het	De novo	LP	Novel
P1004	M	6	PMP22(NM_000304.3)	AD	c.449G>A(p.G150D)	Missense	Het	De novo	LP	Reported
P1005	M	5	ADGRL1(NM_001008701.3)	AD	c.2551-1G>A (p.?)	Splicing	Het	Mother	P	Novel
P1007	M	5	GNAO1(NM_020988.2)	AD	c.626G>A(p.R209H)	Missense	Het	De novo	P	Reported
P1016	M	9	TAOK1(NM_020791.4)	AD	c.2052del (p.E685Sfs*16)	Frameshift	Het	De novo	P	Novel
P1019	F	3	MED13L(NM_015335.4)	AD	c.1123del (p.H375Ifs*57)	Frameshift	Het	De novo	P	Novel
P1022	M	6	SGPL1(NM_003901.4)	AR	c.301A>G(p.K101E)	Missense	Het	Mother	LP	Novel
					c.507G>A(p.W169*)	Stop gain	Het	Father	P	Novel
P1029	F	2	SOX5(NM_006940.4)	AD	c.1223del(p.S408Yfs*13)	Frameshift	Het	De novo	P	Novel
P1041	M	4	ASXL2(NM_018263.6)	AD	c.504+2T>C (p.?)	Splicing	Het	Mother	LP	Novel
P1042	M	2	MBD5(NM_018328.4)	AD	c.985del (p.H329Tfs*23)	Frameshift	Het	De novo	P	Novel
P1043	M	7	GRIN2A(NM_000833.4)	AD	c.2084G>A (p.R695Q)	Missense	Het	De novo	LP	Reported
P1047	M	2	GEMIN4(NM_015721.2)	AR	c.212del(p.I71Tfs*13)	Frameshift	Het	Father	LP	Novel
					c.293_295del(p.F98del)	Inframe	Het	Mother	LP	Novel
P1052	F	2	NFIX(NM_001271043.2)	AD	c.299_312del(p.V100Gfs*22)	Frameshift	Het	De novo	P	Novel
P1061	F	8	DYRK1A(NM_001396.4)	AD	c.1770dup (p.V591Cfs*14)	Frameshift	Het	De novo	P	Novel
P1062	M	5	SHANK3(NM_001372044.2)	AD	c.2451+1G>A (p.?)	Splicing	Het	De novo	P	Reported
P1070	M	7	ZMYM2(NM_003453.6)	AD	c.3583C>T (p.R1195*)	Stop gain	Het	De novo	P	Novel
P1080	M	10	NFIX(NM_001271043.2)	AD	c.349G>T (p.D117Y)	Missense	Het	De novo	P	Novel
P1083	F	1	HACE1(NM_020771.3)	AR	c.1865-2A>G(p.?)	Splicing	Het	Mother	P	Reported
					c.2298del(p.M766Ifs*28)	Frameshift	Het	Father	p	Novel
P1087	F	14	CDK13(NM_003718.5)	AD	c.2516A>G (p.K839R)	Missense	Het	De novo	LP	Novel
P1088	M	4	SHOC2(NM_007373.3)	AD	c.779_780del (p.C260Yfs*7)	Frameshift	Het	De novo	LP	Novel
P1091	F	1	BRAT1(NM_152743.3)	AR	c.1516C>T(p.Q506*)	Stop gain	Het	Father	P	Novel
					c.1564G>A(p.E522K)	Missense	Het	Mother	p	Novel
P1096	M	4	CDK13(NM_003718.5)	AD	c.2565C>G (p.D855E)	Missense	Het	De novo	LP	Novel
P1097	M	1	PPP1CB(NM_002709.3)	AD	c.910dup (p.Y304Lfs*19)	Frameshift	Het	De novo	LP	Novel
P1098	M	5	DNMT3A(NM_175629.2)	AD	c.2322+1G>A (p.?)	Splicing	Het	De novo	P	Novel
P1099	M	6	SMC3(NM_005445.3)	AD	c.3167T>C (p.V1056A)	Missense	Het	De novo	LP	Novel
P1101	F	11	HIVEP2(NM_006734.4)	AD	c.6925_6926del(p.S2309Hfs*59)	Frameshift	Het	De novo	P	Novel
P1103	M	7	SCN2A(NM_021007.2)	AD	c.5644C>T (p.R1882*)	Stop gain	Het	De novo	P	Novel

## Sheet: eTable2
eTable 2. Profiles of CNVs identified by trio-WES in the patients with neurodevelopmental disorders (NDDs)	eTable 2. Profiles of CNVs Identified by Trio-ES in Patients with Neurodevelopmental Disorders (NDDs)
Case ID	Sex	Age（Y）	chromosomal position	Cytoband	Status	Copy number	Size	Number of Disease-associated genes	Key gene (s)	OMIM Phenotype [MIM]	Classification	Parental origin
P0054	F	2	17:16120488-18927716	17p11.2	del	1	2.8Mb	10	RAI1	Smith-Magenis syndrome [182290]	P	De Novo
P0069	F	2	15:23692224-28459438	15q11.2-q13.1	del	1	4.76Mb	9	UBE3A, SNRPN, NDN	Angelman syndrome (AS)[105830]	P	De Novo
P0072	M	2	9:116210-13162814	9p23-p24.3	del	1	13.05Mb	12	SMARCA2		P	De Novo
P0073	M	1	1:155581691-155715951	1q22	del	1	130kb	2			VUS	De Novo
P0076	M	3	16:96959-686386	16p13.3	del	1	600kb	7	CAPN15, HBA1, HBA2	ATR-16 syndrome [141750]	P	De Novo
P0081	M	4	5:178293224-180688139	5q35.3	del	1	2.4 Mb	6	FLT4		P	De Novo
P0083	M	1	5:175394924-177156576	5q35.2-q35.3	del	1	1.76 Mb	7	NSD1	Sotos syndrome [117550]	P	De Novo
P0097	F	10	X:147084701-150159268	Xq27.3-q28	del	1	3.07 Mb	5	AFF2, HMGB3, IDS, MAMLD1, MTMI		P	De Novo
P0107	F	2	22:48972097-51220799	22q13.32-q13.33	del	1	2.24 Mb	10	SHANK3	22q13 deletion syndrome (Phelan-Mcdermid syndrome)[606232]	P	De Novo
P0115	M	5	17:2568645-2583634	17p13.3	dup	3	15 kb	1	PAFAH1B1 (NM_000430.3:Exons3-11)	Lissencephaly 1 [607432]	P	De Novo
P0117	M	1	15:23889130-28327030	15q11.2-q13.1	del	1	4.4 Mb	9	UBE3A, SNRPN, NDN	Prader-Willi Syndrome [176270]	P	De Novo
P0118	M	4	15:22833515-28327030	15q11.2-q13.1	del	1	5.49 Mb	8	UBE3A, SNRPN, NDN	Angelman syndrome [105830]	P	De Novo
P0125	M	2	12:53800348-58351072	12q13.13-q14.1	dup	3	4.55 Mb	29	KIF5A, HNRNPA1, SMARCC2		P	De Novo
P0127	M	10	2:124782843-144769401	2q14.3-q22.3	del	1	19.99 Mb	17	BIN1, ERCC3		P	De Novo
P0134	M	1	15:22014399-30261147	15q11.2-q13.2	dup	3	8.25 Mb	11	UBE3A, SNRPN, NDN	15q11-q13 duplication syndrome [608636]	P	De Novo
P0137	F	7	16:79245495-89811489	16q23.2-q24.3	dup	3	10.57 Mb	34	ANKRD11, RPL13		P	De Novo
P0138	F	1	4:1-10567794	4p16.3-16.1	del	1	10.68 Mb	26	CTBP1, FGFR3, NSD2,	Wolf-Hirschhorn Syndrome [194190]	P	De Novo
P0156	F	4	16:67650627-67655514	16q22.1	del	1	4.9 kb		CTCF (NM_001191022.1:Exons 3-5)	Intellectual developmental disorder, autosomal dominant 2 [615502]	P	De Novo
P0169	M	2	17:79477932-79771909	17q25.3	dup	3	290 kb				VUS	De Novo
P0178	F	1	5:175524337-177423263	5q35.2-35.3	del	1	1.90 Mb	8	NSD1	Sotos syndrome [117550]	P	De Novo
P0181	M	3	1:145368420-148252858	1q21.1-q21.2	dup	3	2.88 Mb	6	PEX11B	1q21.1 recurrent microduplication [612475]	P	De Novo
P0187	M	1	16:29472682-30206568	16p11.2	del	1	730 kb	6	KIF22, PRRT2	16p11.2 deletion syndrome [611913]	P	De Novo
P0201	M	1	19:11094776-12503497	19p13.2	del	1	1.41 Mb	8	SMARCA4	Coffin-Siris syndrome 4 [614609]	P	De Novo
P0213	F	1	15:23692224-28447780	15q11.2-q13.1	del	1	4.75 Mb	9	UBE3A, SNRPN, NDN	Angelman syndrome (AS)[105830]	P	De Novo
P0215	F	3	22:51113049-51171660	22q13.33	del	1	58.6 kb	1	SHANK3	22q13 deletion syndrome (Phelan-Mcdermid syndrome)[ 606232]	P	De Novo
P0219	F	3	17:15690143-20484244	17p11.2	del	1	4.79 Mb	14	RAI1	Smith-Magenis syndrome [182290]	P	De Novo
P0222	F	3	8:116420703-124157115	8q23.3-q24.13	del	1	7.7 Mb	8	TRPS1, RAD21, EXT1		P	De Novo
P0226	F	1	9:140372465-140730598	9q34.3	del	1	360 kb	1	EHMT1	9q subtelomeric deletion syndrome (Kleefstra syndrome 1)[610253]	P	De Novo
P0236	F	3	7:72649202-74147023	7q11.23	del	1	1.50 Mb	2	ELN	Williams-Beuren syndrome [194050]	P	De Novo
P0247	M	2	19:48578003-59082816	19q13.33-q13.43	dup	3	10.5 Mb	45	CNOT3, PPP2R1A, TNNI3, PRR12		P	De Novo
P0249	M	2	18:118276-22059941	18p11.32-q11.2	dup	3	21.94 Mb	18	GATA6, GNAL, GREB1L, SMCHD1, TGIF1	Holoprosencephaly 4 [142946]	P	De Novo
P0265	F	2	21:38850462-38853148	21q22.13	del	1	2.70 kb		DYRK1A (NM_001396.4:Exon4-5)	Intellectual developmental disorder, autosomal dominant 7 [614104]	P	De Novo
P0275	M	2	5:139577-11904175	5p15.33-p15.2	del	1	11.8 Mb	12	CTNND2, TERT,	Cri-du-chat syndrome [123450]	P	De Novo
P0276	F	2	18:64211187-78005417	18q22.1-q23	del	1	13.8 Mb	6	TSHZ1	18q deletion syndrome [601808]	P	De Novo
P0278	M	2	10:320109-8117184	10q15	dup	3	7.8 Mb	7	WDR37		LP	De Novo
P0283	M	4	11:107799180-115375261	11q23.1	del	1	7.58 Mb	14	ALG9, ATM		LP	De Novo
P0287	M	1	X:591180-155240502	Xp22.33-q28	dup	4	154.65 Mb	248		49, XXXXY Klinefelter	P	De Novo
P0293	M	2	X:153576879-153792255	Xq28	dup	2	220 kb	10	GDI1, IKBKG	Xq28 duplication syndrome [300815]	LP	Mother
P0297	M	2	15:23605355-30377113	15q11.2-q13.2	dup	3	6.77 Mb	10	UBE3A, SNRPN, NDN	15q11-q13 duplication syndrome [608636]	P	De Novo
P0307	M	1	16:15031279-15126856	16p13.11	dup	3	96 kb	1			VUS	De Novo
P0319	M	11	15:22566748-31947473	15q11.2-q13.3	dup	3	9.38 Mb	13	UBE3A, SNRPN, NDN	15q11-q13 duplication syndrome [608636]	P	De Novo
P0336	M	3	8:8090295-11189715	8p23.1	del	1	3.1 0Mb	2	MFHAS1, RP1L1	8p23.1 deletion syndrome	P	De Novo
P0337	M	1	15:22742375-23441815	15q11.2	del	1	700 kb	1	NIPA1	15q11.2 deletion syndrome [615656 ]	LP	Father
P0342	F	1	12:116421964-116425113	12q24.21	del	1	3.2 kb		MED13L (NM_015335.4:Exon18-20)	Impaired intellectual development and distinctive facial features with or without cardiac defects [616789]	P	De Novo
P0348	M	1	1:151336757-151403337	1q21.3	dup	3	665 kb	3	POGZ		VUS	Father
P0352	M	5	16:15489590-17564758	16p13.11	del	1	2.08 Mb	5	MYH11	16p13.11 recurrent microdeletion	LP	Mother
P0353	M	8	Y:2654875-24462372	Yp11.31-q11.223	dup	2	21.81 Mb	3	SRY, USP9Y	47,XYY syndrome	P	De Novo
P0359	F	13	7:72649202-73952523	7q11.23	del	1	1.3 Mb	2	ELN	Williams-Beuren syndrome [194050]	P	De Novo
P0366	F	3	6:157098990-157222817	6q25.3	del	1	123.8 kb		ARID1B (NM_020732.3: Exons 1-4)	Coffin-Siris syndrome 1 [135900]	P	De Novo
P0373	F	4	16:28836666-28998234	16p11.2	dup	3	170 kb	5	SH2B1	16p11.2 duplication syndrome [614671]	P	Mother
P0375	F	3	15:20746805-32689228	15q11.2-q13.3	dup	3	11.94 Mb	13	UBE3A, SNRPN, NDN, NIPA1	15q11-q13 duplication syndrome [608637]	P	De Novo
P0376	M	8	X:153149382-153599749	Xq28	dup	2	450 kb	8	MECP2	Xq28 (MECP2 )duplication syndrome [300815]	P	De Novo
P0381	F	2	6:89600193-106741001	6q15-q21	del	1	17.14 Mb	12	BACH2, GRIK2, MAP3K7		P	De Novo
P0384	M	3	20:49348060-49551793	20q13.13	dup	3	210 kb	2	ADNP		VUS	De Novo
P0389	M	2	15:22742375-28566630	15q11.2-q13.1	del	3	5.8 Mb	10	UBE3A, SNRPN, NDN	Angelman syndrome [105830]	P	De Novo
P0395	F	3	22:48885251-51220799	22q13.32-q13.33	del	3	2.34 Mb	10	SHANK3	22q13 deletion syndrome (Phelan-McDermid syndrome) [606232]	P	De Novo
P0405	M	2	17:14139868-15472364	17p12	del	3	1.33 Mb	2	PMP22		P	Mother
P0417	F	4	7:138252205-144533166	7q34-q35	del	3	6.28 Mb	16	BRAF		P	De Novo
P0420	F	2	15:23609469-28544682	15q11.2-q13.1	del	3	4.94 Mb	9	UBE3A, SNRPN, NDN	Angelman syndrome [105830]	P	De Novo
P0421	F	2	15:23579142-28544682	15q11.2-q13.1	del	3	4.97 Mb	9	UBE3A, SNRPN, NDN	Angelman syndrome [105830]	P	De Novo
P0425	F	2	3:169940199-189838928	3q26.2-q28	dup	3	19.9 Mb	39	TBL1XR1, AP2M1, CLDN11,		P	De Novo
P0428	M	2	X:200813-155235164	Xp22.33-q28	dup	2	155.03 Mb	248		47, XXY Klinefelter	P	De Novo
P0429	F	2	7:63505779-74152465	7q11.21-q11.23	dup	3	10.68 Mb	7	ELN, AUTS2	7q11.23 duplication syndrome [609757]	P	De Novo
P0431	M	4	15:22742375-23259563	15q11.2	dup	3	520 kb	1	NIPA1	15q11-q13 duplication syndrome [608636]	VUS	Mother
P0441	M	1	X:153095167-153609903	Xq28	dup	2	510 kb	9	MECP2	Xq28 (MECP2 )duplication syndrome [300815]	P	De Novo
P0443	M	1	19:42546683-42822053	19q13.2	del	1	280 kb	2	CIC, ERF		P	De Novo
P0446	M	1	12:5671796-6220154	12p13.31	del	1	550 kb	1	VWF		VUS	Mother
P0457	F	2	17:16842377-20224993	17p11.2	dup	3	3.38 Mb	11	RAI1	Smith-Magenis syndrome [182290]	P	Mother
P0458	M	1	17:16842377-20407831	17p11.2	del	1	3.38 Mb	11	RAI1	Smith-Magenis syndrome [182290]	P	De Novo
P0460	F	2	15:23579142-28544682	15q11.2-q13.1	del	1	4.97 Mb	9	UBE3A, SNRPN, NDN	Angelman syndrome [105830]	P	De Novo
P0465	M	1	7:72361145-74160300	7q11.23	del	1	1.80 Mb	2	ELN	Williams-Beuren syndrome [194050]	P	De Novo
P0474	M	1	17:2575928-2808682	17p13.3	del	1	230 kb	1	PAFAH1B1	Miller-Dieker syndrome [247200]	P	De Novo
P0478	F	2	17:7307298-7919628	17p13.1	del	1	610 kb	9	CHD3, KDM6B	17p13.1 deletion syndrome [613776]	P	De Novo
P0482	M	2	7:69063884-70886111	7q11.22	del	1	1.82 Mb	1	AUTS2		P	De Novo
P0486	M	1	15:23609469-28566630	15q11.2-q13.1	del	1	4.96 Mb	9	UBE3A, SNRPN, NDN	Angelman syndrome [105830]	P	De Novo
P0490	M	2	15:22742375-28899621	15q11.2-q13.1	del	1	6.16 Mb	10	UBE3A, SNRPN, NDN	Angelman syndrome [105830]	P	De Novo
P0502	F	9	2:166243235-166248840	2q24.3	del	1	5.6 kb		SCN2A (NM_001040142.1:Exon 27-28)	Developmental and epileptic encephalopathy 11 [613721]	P	De Novo
P0510	M	5	16:70564627-90173133	16q22.1-q24.3	dup	3	19.61 Mb	53	ANKRD11, AP1G1		P	De Novo
P0515	F	5	16:2762398-3930141	16p13.3	dup	3	1.20 Mb	8	CREBBP		P	De Novo
P0521	F	3	11:122526377-134257854	11q24.1-q25	del	1	11.73 Mb	24	CDON, HEPACAM, KCNJ5		P	De Novo
P0521	F	3	3:191888226-197880300	3q28-q29	dup	3	5.99 Mb	12	FGF12, RPL35A	3q29 microduplication syndrome [611936]	P	De Novo
P0522	M	2	15:23609469-28899621	15q11.2-q13.1	del	1	5.29 Mb	9	UBE3A, SNRPN, NDN	Angelman syndrome [105830]	P	De Novo
P0548	M	1	X:153357621-153499490	Xq28	del	0	1.41 Mb	3	MECP2	Rett syndrome [312750]	P	De Novo
P0549	F	2	X:29414354-33038337	Xp21.1-p21.2	del	1	3.62 Mb	4	NR0B1, GK, DMD, IL1RAPL1		P	De Novo
P0554	M	6	16:29802013-30199917	16p11.2	del	1	390 kb	6	KIF22, PRRT2	16p11.2 deletion syndrome [611913]	P	De Novo
P0555	M	2	14:20019679-106321940	14q11.2-q32.33	dup	3	86.31 Mb	154	CHD8, CCNK, SOS2,		P	De Novo
P0569	F	1	21:15352002-48083486	21q11.2-q22.3	dup	3	32.73 Mb	48	DYRK1A, SON	Down syndrome [190685]	P	De Novo
P0588	M	1	5:175665341-180668659	5q35.2-q35.3	dup	3	5.1 Mb	16	NSD1		P	De Novo
P0588	M	1	6:169857282-170893800	6q27	del	1	1.04 Mb	3	DLL1		P	De Novo
P0591	F	4	5:139577-16794962	5p15.33-p15.1	del	1	16.66 Mb	17	CTNND2, TERT,	Cri-du-chat syndrome [123450]	P	De Novo
P0593	M	2	14:102027667-105821534	14q32.31-q32.33	dup	3	3.79 Mb	17	INF2, DYNC1H1, PACS2		LP	De Novo
P0602	M	3	1:149754224-150533432	1q21.2	del	1	780 kb	7	SF3B4, PRPF3		P	De Novo
P0605	M	7	3:195776134-197402406	3q29	del	1	1.63 Mb	8	DLG1, FBXO45, PAK2	3q29 microdeletion syndrome [609425]	P	De Novo
P0613	F	3	5:175665341-177423263	5q35.2-q35.3	del	1	1.76 Mb	8	NSD1	Sotos syndrome [117550]	P	De Novo
P0615	M	1	X:101087064-103499278	Xq22.1-q22.2	dup	2	2.41 Mb	2	PLP1	Pelizaeus-Merzbacher disease [312080]	P	Mother
P0627	F	10	3:155544280-197682741	3q25.31-q29	dup	3	42.12 Mb	65	AP2M1, CLDN11, NLGN1, TBL1XR1, TP63, YEATS2	3q29 microduplication syndrome [611936]	P	De Novo
P0631	M	1	9:116210-8733966	9p24.3-p24.1	del	1	8.62 Mb	10	SMARCA2		P	De Novo
P0631	M	1	20:68292-6760945	20p13-p12.3	dup	3	6.69 Mb	24	BMP2, CSNK2A1, PROKR2		P	De Novo
P0635	F	2	1:6586735-10197283	1p36.31-p36.22	del	1	3.61 Mb	8	CAMTA1, RERE, PIK3CD	1p36 microdeletion syndrome [607872]	P	De Novo
P0658	M	10	2:1982916-1983569	2p25.3	del	1	654 bp	1	MYT1L (NM_015025.4:Exon 6-8)	Intellectual developmental disorder, autosomal dominant 39 [616521]	P	De Novo
P0679	M	11	16:3830682-3832955	16p13.3	del	1	2.3 kb	1	CREBBP (NM_004380.2:Exon 6-8)	Rubinstein-Taybi syndrome 1 [180849]	P	De Novo
P0686	F	1	13:103249265-115092823	13q33.1-q34	del	1	11.84 Mb	17	CHAMP1		P	De Novo
P0690	M	4	18:72493363-78005417	18q22.3-q23	del	1	5.51 Mb	4	TSHZ1		P	De Novo
P0695	M	1	7:116739795-123186891	7q31.2-q31.32	dup	3	6.45 Mb	6			VUS	De Novo
P0700	F	2	18:52895431-52901934	18q21.2	del	1	6.5 kb		TCF4 (NM_001348217.1:Exon 15-18)	Pitt-Hopkins syndrome [610954]	P	De Novo
P0707	M	2	15:23576231-28566630	15q11.2-q13.1	del	1	4.99 Mb	9	UBE3A, SNRPN, NDN	Angelman syndrome [105830]	P	De Novo
P0713	M	7	17:16842377-38453039	17p11.2-q21.2	del	1	21.61 Mb	52	NEUROD2, NF1, RAI1, SUZ12, TAOK1	Smith-Magenis syndrome [182290]	P	De Novo
P0721	M	4	1:156199814-159073539	1q23.1	del	1	2.87 Mb	5	KIRREL1		P	De Novo
P0724	M	5	15: 22833374-23086456	15q11.2	del	1	250 kb	1	NIPA1	15q11.2 deletion syndrome [615656 ]	VUS	Father
P0740	M	3	18:116821-78005417	18p11.32-q23	del	1	77.89 Mb	71	TCF4	Chromosome 18 deletion syndrome	P	De Novo
P0748	M	1	7:72848088-73815917	7q11.23	del	1	970 kb	2	ELN	Williams-Beuren syndrome [194050]	P	De Novo
P0749	M	8	12:54574121-56848455	12q13.13-q13.3	dup	3	2.27 Mb	13	SMARCC2		LP	De Novo
P0753	F	5	5:139577-7414903	5p15.33-p15.31	del	1	7.28 Mb	8	TERT, SLC6A19	Cri-du-chat syndrome [123450]	P	De Novo
P0756	F	2	17:42239218-42345522	17q21.31	del	1	110 kb	2	UBTF		P	De Novo
P0770	M	7	X:153008420-153420234	Xq28	dup	2	411.85kb	8	MECP2	Xq28 duplication syndrome [300815]	P	Mother
P0772	M	2	19:12382604-13251981	19p13.2	del	1	870 kb	14	TNPO2, NFIX, NACC1		P	De Novo
P0778	M	2	7:72716492-74203068	7q11.23	del	1	1.49 Mb	2	ELN	Williams-Beuren syndrome [194050]	P	De Novo
P0779	M	8	7:100882872-104939246	7q22.1-q22.3	del	1	4.06 Mb	5	CUX1,KMT2E,RELN		P	De Novo
P0784	F	2	2:197143231-197143406	2q32.3-2q33.1	del	1	176 bp	1	HECW2 (NM_020760:Exon 15)		VUS	Mother
P0791	M	4	2:1982916-1983569	2p25.3	dup	3	654 bp	1	MYT1L (NM_015025.4:Exon 6-8	Intellectual developmental disorder, autosomal dominant 39 [616521]	LP	De Novo
P0794	M	4	2:232387850-234879090	2q37.1	del	1	2.5 Mb	11	GIGYF2		LP	De Novo
P0804	M	3	7:72716492-74167529	7q11.23	del	1	1.45 Mb	2	ELN	Williams-Beuren syndrome [194050]	P	De Novo
P0814	F	2	15:22741187-30675605	15q11.2-q13.2	dup	3	7.93Mb	10	UBE3A, SNRPN, NIPA1, HERC2, GABRB3,GABRA5	15q11-q13 duplication syndrome [608636]	P	De Novo
P0822	M	7	14:79745661-93542984	14q31.1-q32.12	del	1	13.8Mb	14	CALM1, FBLN5		P	De Novo
P0824	M	1	15:22741187-32685611	15q11.2-q13.3	dup	3	10.27Mb	14	UBE3A, SNRPN, NIPA1, HERC2, GABRB3,GABRA6	15q11-q13 duplication syndrome [608636]	P	De Novo
P0828	M	8	9:74817466-80537281	9q21.13-q21.2	del	1	5.72Mb	6	RORB		P	De Novo
P0830	F	6	17:56565065-57774337	17q22-q23.1	del	1	1.21Mb	6	CLTC		P	De Novo
P0831	F	3	22:51122992-51220799	22q13.33	del	1	97.81kb		SHANK3:Exon 9-22	22q13 deletion syndrome (Phelan-Mcdermid syndrome) [606232]	P	De Novo
P0835	M	2	16:21436279-29367309	16p12.2-p11.2	del	1	7.93Mb	16	SH2B1, TNRC6A		P	De Novo
P0838	M	8	X:122744748-123229319	Xq25	dup	2	484.5kb	3	THOC2		LP	Mother
P0840	M	2	2:61389608-61753676	2p15	del	1	364kb	0			VUS	De Novo
P0847	M	1	7:72643580-74148343	7q11.23	del	1	1.5Mb	4	ELN	Williams-Beuren syndrome (WBS)[194050]	P	De Novo
P0848	M	3	12:23687055-23716285	12p12.1	del	1	29.23kb	1	SOX5(NM_006940.6):Exon11-15	Lamb-Shaffer syndrome [616803]	P	De Novo
P0850	M	7	17:1082940-1992075	17p13.3	del	1	909.14kb	9	YWHAE, PRPF8	Miller-Dieker syndrome [247200]	P	De Novo
P0854	M	1	9:130331078-130570610	9q34.11	del	1	239.53kb	2	STXBP1		P	De Novo
P0859	F	1	1:237823264-249213365	1q43-q44	dup	3	11.39Mb	11	AKT3, HNRNPU, RYR2, ZBTB18		P	De Novo
P0859	F	1	9:24830-14179799	9p24.3-p23	del	1	14.15Mb	14	NFIB, SMARCA2,		P	De Novo
P0866	M	6	2:238252972-242815502	2q37.3	del	1	4.6Mb	13	HDAC4, KIF1A	Chromosome 2q37 deletion syndrome [600430]	P	De Novo
P0891	M	6	15:22742375-28917022	15q11.2-q13.1	dup	3	6.17Mb	9	UBE3A, SNRPN, NIPA1, HERC2, GABRB3,GABRA7	15q11-q13 duplication syndrome [608636]	P	De Novo
P0894	M	5	2:23977028-26321611	2p24.1-p23.3	del	1	2.34Mb	5	ASXL2		P	De Novo
P0901	F	2	X:200813-39937242	Xp21.2	dup	3	39.74Mb	54	CDKL5		P	De Novo
P0902	M	5	17:60447558-60879133	17q23.2	del	1	431.58kb	1	TLK2		P	De Novo
P0903	M	3	5:139577-16818296	5p15.33-p15.1	dup	3	16.68Mb	17	TRIO	Cri-du-chat syndrome [123450]	P	De Novo
P0903	M	3	5:177611483-180688139	5q35.3	del	1	3.08Mb	7	HNRNPH1		P	De Novo
P0915	M	8	6:63985835-72018782	6q12-q13	del	1	8.03Mb	3			VUS	De Novo
P0919	M	5	X:153191569-153780424	Xq28	dup	2	588.86kb	15	MECP2，G6PD		P	Mother
P0941	M	3	10:116082909-135439128	10q25.3-q26.3	dup	3	19.36Mb	25	FGFR2, BAG3, EBF3		P	De Novo
P0941	M	3	6:167796278-170893800	6q27	del	1	3.1Mb	6	DLL1		P	De Novo
P0957	F	1	5:60214091-60214214	5q12.1	del	0	124bp	1	ERCC8(NM_000082.4) Exon 4		P	Mother
												Father
P0963	F	1	16:88696872-90027523	16q24.2-q24.3	dup	3	1.33Mb	18	ANKRD11, RPL13, TUBB3		VUS	De Novo
P0963	F	1	16:28823027-29001360	16p11.2	del	1	170.0kb	5	SH2B1		VUS	De Novo
P0980	F	4	15:22741187-23300187	15q11.2	del	1	559kb	1	NIPA1	15q11.2 deletion syndrome [615656 ]	LP	Father
P0989	F	5	7:72649202-74148343	7q11.23	del	1	1.5Mb	4	ELN	Williams-Beuren syndrome (WBS)[194050]	P	De Novo
P1000	M	2	15:23576049-28566630	15q11.2-q13.1	del	1	4.9Mb	8	UBE3A, SNRPN, NIPA1, HERC2, GABRB3,GABRA8	Prader-Willi Syndrome (PWS)[176270]	P	De Novo
P1008	M	7	22:50166905-51220799	22q13.33	del	1	1.05Mb	11	SHANK3	22q13 deletion syndrome (Phelan-Mcdermid syndrome) [606232]	P	De Novo
P1031	M	1	X:591180-155235873	Xp22.33-q28	dup	2	155Mb	248		47, XXY Klinefelter	P	De Novo
P1032	M	1	2:96801069-97749574	2q11.2	dup	3	948.51kb	7	SNRNP200		VUS	De Novo
P1037	M	5	3:181430150-183815404	3q26.33-q27.1	del	1	2.39Mb	4	YEATS2		P	De Novo
P1057	M	10	9:12693365-14399002	9p23-p22.3	dup	3	1.71Mb	3	NFIB		VUS	De Novo
P1064	M	2	3:178525110-196554224	3q26.32-q29	dup	3	18.03Mb	47	AP2M1, ATP13A3, EIF4A2, EIF4G1, FGF12, TP63, YEATS2	3q29 microduplication syndrome [611936]	P	De Novo
P1068	M	8	22:18893715-21822740	22q11.21	dup	3	2.93Mb	15	TBX1	22q11 duplication syndrome [608363]	LP	Mother
P1072	M	13	X:82763298-82764785	Xq21.1	del	0	1.49kb	1	POU3F4(NM_000307.5):Exon1		P	Mother
P1074	M	7	12:23689370-23689609	12p12.1	del	1	240bp	1	SOX5(NM_006940.6):Exon 14	Lamb-Shaffer syndrome [616803]	P	De Novo
P1075	F	4	17:36889508-38034169	17q12	dup	2	1.14Mb	6	IKZF3, NEUROD2		LP	De Novo
P1075	F	4	22:18656539-21418477	22q11.21	dup	2	2.76Mb	15	TBX1	22q11 duplication syndrome [608363]	LP	De Novo
P1078	F	2	22:42372910-51221734	22q13.2-q13.33	del	1	8.25Mb	25	SHANK3, TCF20, FBLN1,	22q13 deletion syndrome (Phelan-Mcdermid syndrome) [606232]	P	De Novo
P1079	M	2	3:52082916-57911681	3p21.2-p14.3	dup	2	5.83Mb	15	BAP1, CACNA1D, WNT5A		P	De Novo
P1090	F	4	3:1134321-1444190	3q26.3	dup	3	309.87kb		CNTN6 (NM_014461.4):Exon 1-22		VUS	Father
P1092	F	2	2:200134202-212295845	2q33.1-q34	del	1	12.16Mb	26	BMPR2, CREB1, ERBB4, FZD5, SATB2		P	De Novo
P1095	F	3	X:153287243-153298028	Xq28	del	1	10.77kb	1	MECP2(NM_004992.4):Exon 3-4		P	De Novo
P1104	M	3	22:18906202-20320125	22q11.21	del	1	1.41Mb	9	TBX1	DiGeorge syndrome [188400]	P	De Novo
P1105	M	3	2:232952176-242842615	2q37.1-q37.3	del	1	9.89Mb	24	DIS3L2, HDAC4, KIF1A		P	De Novo

## Sheet: eTable3
eTable 3. Profiles of UPD Identified by Trio-ES in Patients with Neurodevelopmental Disorders (NDDs)
Case ID	Sex	Age（Y）	chromosomal position	Cytoband	Status	Copy number	Size	Number of Disease-associated genes	OMIM Phenotype [MIM]	Classification	origin
P0542	F	7	chr14:20389606-106321913	14q11.2-14q32.33	UPD	2	85.92Mb	162	Temple syndrome [616222]	P	Mat
P0553	M	8	chr15:38233869-102264304	15q14-15q26.3	UPD	2	64.03Mb	149	Prader-Willi Syndrome [176270]	P	Mat
P0586	M	3	chr15:60743426-96876611	15q22.2-15q26.2	UPD	2	36.13Mb	77	Prader-Willi syndrome [176270]	P	Mat
P0809	M	9	chr7:36934448-137600690	7p14.1-7q33	UPD	2	100.67Mb	136	Silver-Russell syndrome 2 [618905]	P	Mat

## Sheet: eTable4
eTable 4.Profiles of Variants of Uncertain Significance (VUS) Identified by Trio-ES in Patients with Neurodevelopmental Disorders (NDDs)
Case ID	Gender	Age（Y）	Gene [transcript]	Mode of Inheritance	Variant	Type of Mutation	Status	origin	Classification (ACMG)
P0007	M	4	FRMPD4 (NM_014728.3)	XL	c.3641A>G (p.Q1214R)	Missense	Hemi	Mother	VUS
P0010	F	1	ADAMTSL2 (NM_001145320)	AR	c.G1090A (p.V364I)	Missense	Hom	Mother	VUS
								Father
P0013	M	4	HUWE1 (NM_031407.6)	XL	c.12378C>G (p.C4126W)	Missense	Hemi	Mother	VUS
P0033	M	3	ATP8A2 (NM_016529.5)	AR	c. 2138T>C（p.I713T）	Missense	Hom	Mother	VUS
P0036	M	1	KIAA0753(NM_014804)	AR	c.110A>G(p.N37S)	Missense	Het	Father	VUS
					c.662G>A(p.R221Q)	Missense	Het	Mother	VUS
P0037	M	2	AGL(NM_000642.3)	AR	c.3290G>A(p.R1097H)	Missense	Het	Father	VUS
					c.3367A>G(p.I1123V)	Missense	Het	Mother	VUS
P0041	M	5	SLC12A1 (NM_000338.2)	AR	c. 2098A>C (p.I700L)	Missense	Het	Father	VUS
					c.2291_2293del (p.L764del)	Inframe	Het	Mother	VUS
P0047	M	1	LRPPRC (NM_133259.3)	AR	c.2965C>T(p.R989C)	Missense	Het	Mother	VUS
					c.4072C>T(p.R1358C)	Missense	Het	Father	VUS
P0049	M	1	KIAA0586 (NM_001244189.1)	AR	c.2129G>A (p.S710N)	Missense	Het	Mother	VUS
					c.3218T>C (p.M1073T)	Missense	Het	Father	VUS
P0052	M	3	SMS (NM_004595.4)	XL	c.886A>G (p.R296G)	Missense	Hemi	Mother	VUS
P0058	M	2	ACOX2 (NM_003500.3)	AR	c.317C>T(p.A106V)	Missense	Het	Father	VUS
					c.1510G>A(p.A504T)	Missense	Het	Mother	VUS
P0065	M	3	HUWE1 (NM_031407.6)	XL	c.5131G>A (p.D1711N)	Missense	Hemi	Mother	VUS
P0070	M	2	KIF7 (NM_198525.2)	AR	c.3778C>T(p.R1260C)	Missense	Het	Mother	VUS
					c.2175C>T(p.G725=)	Synonymous	Het	Father	VUS
P0086	M	6	ARHGEF6 (NM_004840.3)	XL	c.643C>T（p.R215C）	Missense	Hemi	Mother	VUS
P0095	M	4	CPS1 (NM_001875.4)	AR	c.487G>A (p.G163R)	Missense	Het	Father	VUS
					c.3626T>C(p.M1209T)	Missense	Het	Mother	VUS
P0096	M	1	POLG (NM_002693.2)	AR	c.1882C>T (p.R628W)	Missense	Het	Father	VUS
					c.2516C>T(p.A839V)	Missense	Het	Mother	VUS
P0099	F	1	POLR3B (NM_000833.4)	AR	c.723+10 C>T (p.?)	Splicing	Het	Mother	VUS
					c.2791C>T (p.P931S)	Missense	Het	Father	VUS
P0100	M	6	MAGEL2 (NM_019066.4)	AD	c.319G>T (p.V107F)	Missense	Het	Father	VUS
P0111	M	3	AFF2 (NM_002025.3)	XL	c.65G>A（p.R22H)	Missense	Hemi	Mother	VUS
P0112	M	1	THOC2 (NM_001081550.1)	XL	c.4162T>C (p.S1388P)	Missense	Hemi	Mother	VUS
P0113	F	5	MAGEL2 (NM_019066.4)	AD	c.1444G>C(p.A482P)	Missense	Het	Father	VUS
P0124	M	1	UBA1 (NM_003334.3)	XL	c.3172C>T (p.R1058C)	Missense	Hemi	Mother	VUS
P0128	F	5	DM (NM_018136.4)	AR	c.2009T>G (p.I670R)	Missense	Het	Father	VUS
					c.3812G>T(p.R1271L)	Missense	Het	Mother	VUS
P0131	M	4	FRMD7 (NM_194277.3)	XL	c.2032C>T (p.R678C)	Missense	Hemi	Mother	VUS
P0139	M	8	L1CAM (NM_000425.4)	XL	c.2698G>A (p.G900R)	Missense	Hemi	Mother	VUS
P0152	M	5	SHROOM4 (NM_020717.3)	XL	c.1922C>T(p.S641F)	Missense	Hemi	Mother	VUS
P0161	M	1	ATP8A2 (NM_016529.5)	AR	c.1379C>T (p.P460L)	Missense	Het	Mother	VUS
					c.3205G>A (p.A1069T)	Missense	Het	Father	VUS
P0166	M	3	PIEZO2 (NM_022068.3)	AR	c.7196T>C (p.V2399A)	Missense	Het	Father	VUS
					c.7130T>C (p.I2377T)	Missense	Het	Mother	VUS
P0172	M	2	PCDH19 (NM_001184880.1)	XL	c.3365T>C (p.M1122T)	Missense	Hemi	Mother	VUS
P0177	F	1	HERC2 (NM_004667.5)	AR	c.2530A>G (p.I844V)	Missense	Het	Mother	VUS
					c.7481-8T>A (p.?)	Splicing	Het	Father	VUS
P0200	M	3	USP9X (NM_001039590.2)	XL	c.1124C>T (p.P375L)	Missense	Hemi	Mother	VUS
P0204	F	3	CC2D1A (NM_017721.4)	AR	c.713C>T (p.S238L)	Missense	Het	Father	VUS
					c.865G>A (p.V289M)	Missense	Het	Mother	VUS
P0208	M	9	FLNA (NM_001456.3)	XL	c.4779G>C (p.K1593N)	Missense	Hemi	Mother
P0209	M	1	KIF7 (NM_198525.2)	AR	c.1739C>T (p.P580L)	Missense	Het	Father	VUS
					c.247T>C (p.F83L)	Missense	Het	Mother	VUS
P0212	M	2	MYO9A (NM_006901.3)	AR	c.7601C>G (p.S2534C)	Missense	Het	Father	VUS
					c.3445T>C (p.C1149R)	Missense	Het	Mother	VUS
P0216	M	2	ACSL4 (NM_004458.2)	XL	c.1016G>A/p.R339K;	Missense	Hemi	Mother	VUS
P0217	M	8	RRM2B (NM_015713.4)	AR	c.1010T>C (p.M337T)	Missense	Het	Father	VUS
					c.693C>G (p.H231Q)	Missense	Het	Mother	VUS
P0218	F	3	CC2D1A (NM_017721.4)	AR	c.1418C>T(p.S473L)	Missense	Het	Father	VUS
					c.865G>A(p.V289M)	Missense	Het	Mother	VUS
P0221	F	15	POLR3B (NM_000833.4)	AR	c.1743A>G(p.R581=)	Missense	Hom	Mother	VUS
P0232	M	4	FRMPD4 (NM_014728.3)	XL	c.1636C>T(p.L546F)	Missense	Hemi	Mother	VUS
P0244	F	1	AGRN (NM_198576.3)	AR	c.2563G>A (p.V855M)	Missense	Het	Father	VUS
					c.5815G>A (p.V1939M)	Missense	Het	Mother	VUS
P0250	F	2	BRAT1 (NM_152743.3 )	AR	c.1997T>C (p.L666S)	Missense	Het	Father	VUS
					c.1395G>C (p.T465=)	Synonymous	Het	Mother	VUS
P0263	M	1	DDX11 (NM_030653.3)	AR	c.1075A>G (p.I359V)	Missense	Het	Mother	VUS
					c.2309C>T (p.S770L）	Missense	Het	Father	VUS
P0264	F	2	PEX5 (NM_001301056.1)	AR	c.299G>A (p.R100H)	Missense	Het	Father	VUS
					c.311A>G (p.Q104R)	Missense	Het	Mother	VUS
P0266	M	3	HUWE1 (NM_031407.6)	XL	c.4776C>T (p.F1592=)	Synonymous	Hemi	Mother	VUS
P0269	M	2	PDE11A (NM_016953.3)	AD	c.2518G>T (p.E840*)	Stop gain	Het	Mother	VUS
P0271	M	6	IGSF1 ( NM_205833.3)	XL	c.158A>G (p.N53S)	Missense	Hemi	Mother	VUS
P0284	F	1	STAMBP (NM_001353967.1)	AR	c.946G>A (p.E316K)	Missense	Het	Mother	VUS
					c.1229A>G (p.H410R)	Missense	Het	Father	VUS
P0292	F	7	HSPD1 (NM_002156.4)	AD	c.122T>G (p.L41R)	Missense	Het	De novo	VUS
P0294	M	1	BCOR (NM_017745.5)	XL	c.727C>T（p.R243C）	Missense	Hemi	Mother	VUS
P0302	F	4	DUOX2 (NM_014080.4)	AR	c.2635G>A(p.E879K)	Missense	Het	Mother	P
					c.2335G>A (p.V779M)	Missense	Het	Father	VUS
P0305	M	4	VPS14B(NM_017890.4)	AR	c.11972A>T (p.K3991I)	Missense	Het	Mother	VUS
					c.1121C>T (p.T374I)	Missense	Het	Father	VUS
P0318	M	2	ALG9 (NM_001352419.1)	AR	c.602T>C (p.L201P)	Missense	Hom	Mother	VUS
P0330	M	12	SLC6A8 (NM_005629.3)	XL	c.1837G>A (p.V613I)	Missense	Hemi	Mother	VUS
P0331	F	6	POLR3A (NM_007055.3)	AR	c.1771-6 C>A (p.?)	Splicing	Hom	Mother	VUS
P0343	M	7	NLGN3 (NM_018977.3)	XL	c.317G>A (p.C106Y)	Missense	Hemi	Mother	VUS
P0349	M	2	ZNF711 (NM_021998.4)	XL	c.285A>C (p.E95D)	Missense	Hemi	Mother	VUS
P0362	M	2	USP9X (NM_001039590.2)	XL	c.2345A>G（p.N782S）	Missense	Hemi	Mother	VUS
P0377	M	1	NLGN3 (NM_018977.3)	XL	c.334A>G (p.T112A)	Missense	Hemi	Mother	VUS
P0385	F	2	GUF1 (NM_021927.2)	AR	c.1892G>A (p.R631Q)	Missense	Het	Father	VUS
					c.1581C>G(p.D527E)	Missense	Het	Mother	VUS
P0392	M	1	NDUFS7 (NM_024407.4)	AR	c.53G>A (p.R18H)	Missense	Het	Mother	VUS
					c.317T>C (p.F106S)	Missense	Het	Father	VUS
P0403	M	2	CPLANE1 (NM_023073.3)	AR	c.3520G>T (p.D1174Y)	Missense	Het	Father	VUS
					c.7351G>A (p.V2451I)	Missense	Het	Mother	VUS
P0419	M	3	AGL(NM_000642.20	AR	c.623G>C (p.W208S)	Missense	Het	Mother	VUS
					c.3715G>T (p.A1239S)	Missense	Het	Father	VUS
P0427	M	2	RTTN (NM_173630.3)	AR	c.815A>T (p.D272V)	Missense	Het	Mother	VUS
					c.3332G>C (p.G1111A)	Missense	Het	Father	VUS
P0430	M	4	DUOX2 (NM_014080.4)	AR	c.3632G>A (p.R1211H)	Missense	Het	Father	LP
					c.4375G>A (p.D1459N)	Missense	Het	Mother	VUS
P0459	M	3	KDM3B (NM_016604.3)	AD	c.1971A>G (p.S657=)	Synonymous	Het	De novo	VUS
P0462	F	2	B9D2 9NM_030578.3)	AR	c.437G>A (p.R146H)	Missense	Het	Father	VUS
					c.358C>T (p.R120*)	Stop gain	Het	Mother	VUS
P0476	M	4	CUL4B (NM_003588.3)	XL	c.569A>C (p.K190T)	Missense	Hemi	Mother	VUS
P0503	F	3	GRIN2A (NM_000833.4)	AD	c.2980A>C (p.N994H)	Missense	Het	Mother	VUS
P0508	M	9	ATRX (NM_000489.4)	XL	c.6896C>T (p.P2299L)	Missense	Hemi	Mother	VUS
P0509	F	4	APC2 (NM_005883.2)	AR	c.1463G>A (p.R488H)	Missense	Het	Mother	VUS
					c.6309G>T (p.P2103=)	Synonymous	Het	Father	VUS
P0512	M	2	INTS1 (NM_001080453.2)	AR	c.6464C>T (p.A2155V)	Missense	Het	De novo Mother	VUS
					c.436G>A (p.V146M)	Missense	Het		VUS
P0517	M	3	BCORL1 (NM_021946.4)	XL	c.1202C>T (p.T401M)	Missense	Hemi	Mother	VUS
P0527	M	1	SHROOM4 (NM_020717.3)	XL	c.2628C>G (p.H876Q)	Missense	Hemi	Mother	VUS
P0538	F	2	SMPD1 (NM_000543.4)	AR	c.995C>G (p.P332R)	Missense	Hom	De novo Mother	VUS
P0545	M	4	HCFC1 (NM_005334.3)	XL	c.2927A>C (p.D976A)	Missense	Hemi	Mother	VUS
P0556	F	2	POLG (NM_002693.2)	AR	c.346C>T (p.P116S)	Missense	Het	Mother	VUS
					c.2368C>T (p.R790C)	Missense	Het	Mother	VUS
P0573	F	4	TRAPPC9 (NM_031466.7)	AR	c.3512A>G (p.H1171R)	Missense	Hom	Mother	VUS
								Father
P0576	M	2	BCOR (NM_017745.5)	XL	c.1849G>A (p.A617T)	Missense	Hemi	Mother	VUS
P0585	M	1	ZNF711 (NM_021998.4)	XL	c.1919T>C (p.I640T)	Missense	Hemi	Mother	VUS
P0592	F	3	MAN1B1 (NM_016219.4)	AR	c.1677G>T (p.M559I)	Missense	Het	Mother	VUS
					c.1617C>G (p.H539Q)	Missense	Het	Father	VUS
P0594	M	2	OSGEP (NM_017807.4）	AR	c.188_189del (p.E63Vfs*39)	Frameshift Missense	Het	Father Mother	VUS
					c.35A>G (p.N12S)		Het		VUS
P0601	M	1	PIGB (NM_004855.4)	AR	c.251C>T (p.P84L)	Missense	Het	Father	VUS
					c.383T>C (p.L128P)	Missense	Het	Mother	VUS
P0623	F	4	SLC9A9 (NM_173653.3)	AD	c.530T>C (p.I177T)	Missense	Het	De novo	VUS
P0632	M	6	NEXMIF (NM_001008537.2)	XL	c.431G>A (p.R144Q)	Missense	Hemi	Mother	VUS
P0637	M	2	SHANK2 (AB208026.1)	AD	c.2671del (p.R891Gfs*4)	Frameshift	Het	Father	VUS
P0648	F	1	SNX14 (NM_001350532.1)	AR	c.475T>C (p.S159P)	Missense	Hom	Mother	VUS
P0650	M	6	BRWD3 (NM_153252.4)	XL	c.3575G>A (p.R1192K)	Missense	Hemi	Mother	VUS
P0656	M	3	HS6ST2 (NM_001077188.2)	XL	c.571C>T (p.P191S)	Missense	Hemi	Mother	VUS
P0657	M	2	HERC2 (NM_004667.5)	AR	c.3012G>C (p.Q1004H)	Missense	Hom	Mother	VUS
P0666	F	2	ALG11 (NM_001004127.2)	AR	c.1403G>A (p.R468H)	Missense	Het	Father	VUS
					c.609C>G (p.S203R)	Missense	Het	Mother	VUS
P0667	M	1	HUWE1 (NM_031407.6)	XL	c.9014C>T (p.A3005V)	Missense	Hemi	Mother	VUS
P0668	F	1	RELN (NM_005045.3)	AR	c.8863C>T (p.R2955C)	Missense	Het	Father	VUS
					c.5359C>T (p.R1787W)	Missense	Het	Mother	VUS
P0670	M	3	FAAH2 (NM_174912.3)	XL	c.68T>G (p.L23*)	Stop gain	Hemi	Mother	VUS
P0674	M	3	MID2 (NM_012216.4)	XL	c.65A>G (p.E22G)	Missense	Hemi	Mother	VUS
P0677	M	5	HS6ST2 (NM_001077188.2)	XL	c.589G>C (p.E197Q)	Missense	Hemi	Mother	VUS
P0678	M	2	RNASET2 (NM_003730.4)	AR	c.413G>T (p.S138I)	Missense	Het	Mother	VUS
					c.380C>T (p.A127V)	Missense	Het	Father	VUS
P0680	M	7	SHANK2 (AB208026.1)	AD	c.3303del (p.E1102Kfs*72)	Frameshift	Het	De novo	VUS
P0681	M	5	SMARCA2 (NM_003070.4)	AD	c.1046+13G>T (p.?)	Splicing	Het	De novo	VUS
P0683	M	4	USP27X (NM_001145073.3)	XL	c.335G>A (p.R112Q)	Missense	Hemi	Mother	VUS
P0708	M	3	SHROOM4 (NM_020717.3)	XL	c.3923A>G (p.H1308R)	Missense	Hemi	Mother	VUS
P0710	M	7	EVC2 (NM_147127.4)	AD	c.903del (p.F302Sfs*11)	Frameshift	Het	Father	VUS
P0717	M	7	AFF2 (NM_002025.3)	XL	c.-34A>T (p.?)	Pmoter	Hemi	Mother	VUS
P0729	F	5	LINS1 (NM_001040616.3)	AR	c.1609_1611del (p.N537del)	Missense	Het	Mother	VUS
					c.145T>C (p.W49R)	Missense	Het	Father	VUS
P0730	M	5	NEXMIF (NM_001008537.2)	XL	c.2009G>T (p.G670V)	Missense	Hemi	Mother	VUS
P0733	M	3	CEP120 (NM_153223.3)	AR	c.2638A>G (p.M880V)	Missense	Het	Father	VUS
					c.452G>A (p.R151Q)	Missense	Het	Mother	VUS
P0737	F	2	STXBP1 (NM_003165.3)	AD	c.-95G>T (p.?)	Pmoter	Het	De novo	VUS
P0738	M	1	PGAP2 (NM_001256236.1)	AR	c.223C>T (p.R75C)	Missense	Het	Father	VUS
					c.718G>A (p.V240M)	Missense	Het	Mother	VUS
P0739	F	2	COL4A2 (NM_001846.3)	AD	c.2913_2914dup (p.D972Gfs*16)	Frameshift	Het	Father	VUS
P0742	M	9	BCORL1 (NM_021946.4)	XL	c.1648G>A (p.D550N)	Missense	Hemi	Mother	VUS
P0750	F	5	LAMA1 (NM_005559.3)	AR	c.1456A>C (p.K486Q)	Missense	Het	Mother	VUS
					c.3598G>A (p.D1200N)	Missense	Het	Father	VUS
P0751	M	1	LAMC3 (NM_006059.3)	AR	c.892G>A (p.G298S)	Missense	Het	Mother	VUS
					c.4377+5G>C (p.?)	Splicing	Het	Father	VUS
P0760	M	6	PAK3 (NM_002578.4)	XL	c.467C>T (p.S156L）	Missense	Hemi	Mother	VUS
P0775	M	1	KCNK9 (NM_001282534.1)	AD	c.1021A>G (p.T341A)	Missense	Het	Mother	VUS
P0788	M	4	KCNMA1 (NM_002247.3)	AD	c.1987A>G (p.I663V)	Missense	Het	Father	VUS
P0790	F	1	EFTUD2 (NM_004247.3)	AD	c.1252C>T (p.L418=)	Synonymous	Het	De novo	VUS
P0795	M	3	IQSEC2 (NM_001111125.2)	XL	c.1454G>A (p.G485E)	Missense	Hemi	Mother	VUS
P0820	F	7	DEAF1 (NM_021008.3)	AR	c.734G>A(p.G245E)	Missense	Het	De novo	VUS
					c.295A>G(p.T99A)	Missense	Het	Mother	VUS
P0829	M	7	FMR1(NM_002024.5)	XL	c.312T>A(p.N104K)	Missense	Hemi	De novo	VUS
P0845	M	5	CNKSR2(NM_014927.3)	XL	c.156A>G (p.L52=)	Synonymous	Hemi	Mother	VUS
P0857	M	2	PIGN(NM_176787.4)	AR	c.402_403delinsAT(p.W134*)	Stop gain	Het	De novo	LP
					c.951A>C(p.L317=)	Synonymous	Het	Father	VUS
P0867	M	1	TECPR2(NM_014844.5)	AR	c.1129G>C(p.V377L)	Missense	Het	Father	VUS
					c.2789A>G(p.K930R)	Missense	Het	Mother	VUS
P0870	M	5	MED12(NM_005120.2)	XL	c.3781C>T (p.R1261W)	Missense	Hemi	Mother	VUS
P0873	M	2	DOCK6(NM_020812.3)	AR	c.6010G>C(p.E2004Q)	Missense	Het	Mother	VUS
					c.6097C>T(p.L2033F)	Missense	Het	Father	VUS
P0875	F	1	ABAT(NM_020686.5)	AR	c.1004C>T(p.T335M)	Missense	Het	De novo	VUS
					c.1129C>T(p.R377W)	Missense	Het	Mother	VUS
P0881	M	4	MED12(NM_005120.2)	XL	c.4521G>A (p.V1507=)	Synonymous	Hemi	Mother	VUS
P0882	M	6	TNRC6B(NM_001162501.2)	AD	c.4424G>A (p.S1475N)	Missense	Het	Mother	VUS
P0883	M	1	DENND5A(NM_001348748.1)	AR	c.25G>T(p.G9C)	Missense	Het	Father	VUS
					c.3304+15G>A (p.?)	Splicing	Het	Mother	VUS
P0893	M	11	SLC39A14(NM_001351657.1)	AR	c.487+1588T>C(p.?)	Splicing	Het	Father	VUS
					c.463del(p.E155Rfs*17)	Frameshift	Het	Mother	VUS
P0905	M	3	SPG11(NM_001278623.1)	AR	c.2722_2723dup(p.S908Rfs*14)	Frameshift	Het	Father	LP
					c.4261G>A(p.D1421N)	Missense	Het	Mother	VUS
P0906	M	1	KLHL15(NM_030624.3)	XL	c.554A>G(p.D185G)	Missense	Hemi	Mother	VUS
P0916	F	10	MEF2C(NM_002397.4)	AD	c.402+105G>A(p.?)	Splicing	Het	De novo	VUS
P0925	M	4	ATP7A(NM_000052.6)	XL	c.686T>C(p.I229T)	Missense	Hemi	Mother	VUS
P0928	F	5	NOVA2(NM_002516.4)	AD	c.472G>C(p.E158Q)	Missense	Het	De novo	VUS
P0930	M	1	ATP2B3(NM_001001344.3)	XL	c.1651G>A(p.V551I)	Missense	Hemi	Mother	VUS
P0931	M	6	GRM1(NM_001278064.1)	AD	c.2988C>G(p.T996=)	Synonymous	Het	De novo	VUS
P0943	F	5	FAM111A(NM_001142519.2)	AD	c.293A>G (p.H98R)	Missense	Het	De novo	VUS
P0964	M	2	TBX1(NM_080647.1)	AD	c.1016C>T(p.A339V)	Missense	Het	De novo	VUS
P0965	M	3	NLGN3(NM_018977.3)	XL	c.-5G>A(p.?)	Pmoter	Hemi	Mother	VUS
P0968	M	4	AFF4(NM_014423.4)	AD	c.8G>A(p.R3H)	Missense	Het	De novo	VUS
P0969	M	2	THOC2(NM_001081550.2)	XL	c.881G>T(p.C294F)	Missense	Hemi	Mother	VUS
P0978	M	2	DNMT3A(NM_175629.2)	AD	c.448+139G>A(p.?)	Splicing	Het	De novo	VUS
P0993	M	3	CUL4B(NM_003588.3)	XL	c.2247A>G(p.Q749=)	Synonymous	Hemi	Mother	VUS
P0997	F	4	CUX1(NM_001202543.2)	AD	c.363T>C(p.D121=)	Synonymous	Het	De novo	VUS
P1009	M	4	EIF2S3(NM_001415.4)	XL	c.680A>G(p.Q227R)	Missense	Hemi	Mother	VUS
P1014	M	6	TAF1(NM_004606.4)	XL	c.4331G>A(p.R1444Q)	Missense	Hemi	Mother	VUS
P1015	M	3	PHKA1(NM_002637.3)	XL	c.2229+3A>C (p.?)	Splicing	Hemi	Mother	VUS
P1039	M	6	DRD4(NM_000797.3)	AD	c.838C>T (p.P280S)	Missense	Het	De novo	VUS
P1051	F	1	SPEN(NM_015001.3)	AD	c.5870G>A (p.R1957H)	Missense	Het	De novo	VUS
P1059	M	4	ZNF711(NM_021998.4)	XL	c.1279G>C (p.V427L)	Missense	Hemi	Mother	VUS
P1065	M	5	MYO1H(NM_001101421.3)	AR	c.256G>A(p.D86N)	Missense	Het	Mother	VUS
					c.1783A>G(p.S595G)	Missense	Het	Father	VUS
P1081	M	7	SLC9A7(NM_001257291.2)	XL	c.112_117dup (p.A38_A39dup)	Inframe	Hemi	Mother	VUS
P1082	M	8	KIF4A(NM_012310.5)	XL	c.2164C>T (p.R722W)	Missense	Hemi	Mother	VUS
P1100	M	5	ATIC(NM_004044.6)	AR	c.1466A>G(p.N489S)	Missense	Het	Mother	VUS
					c.1617T>G(p.D539E)	Missense	Het	Father	VUS
